# Supplementary material for: The Untargeted Phytochemical Profile of Three Meliaceae Species Related to In Vitro Cytotoxicity and Anti-Virulence Activity against MRSA Isolates
Source: Molecules. 2022 Jan 10;27(2):435. doi: 10.3390/molecules27020435 (PMC8777635; doi:10.3390/molecules27020435)
Supplement: Supplementary file 1 [file molecules-27-00435-s001.zip]

Archive with 1 entries (1 files):
- molecules-1492644-supplementary.xlsx
