# Supplementary material for: The Untargeted Phytochemical Profile of Three Meliaceae Species Related to In Vitro Cytotoxicity and Anti-Virulence Activity against MRSA Isolates
Source: Molecules. 2022 Jan 10;27(2):435. doi: 10.3390/molecules27020435 (PMC8777635; doi:10.3390/molecules27020435)
Supplement: Supplementary file 1 [file molecules-27-00435-s001.zip › molecules-1492644-supplementary.xlsx]

## Sheet: Table S1
			Toona ciliata leaf			Melia azedarach leaf			Aphanamixis polystachya leaf
Compound	Class	Sub-class	Extracts_Saber_7-r001	Extracts_Saber_7-r002	Extracts_Saber_7-r003	Extracts_Saber_8-r001	Extracts_Saber_8-r002	Extracts_Saber_8-r003	Extracts_Saber_9-r001	Extracts_Saber_9-r002	Extracts_Saber_9-r003	Composite Spectrum
Cyanidin	Flavonoids	Anthocyanins	7797218	7570902	5282393	456269	1	467358	431164	441430	798367	(287.05493, 68760.39)(288.0587, 19934.152)(289.0612, 2624.1433)(290.0728, 13835.15)(271.05103, 1931.0967)(274.06833, 1399.8501)(309.10086, 7507.6963)(288.0866, 2579.508)
Pelargonidin	Flavonoids	Anthocyanins	538009	494076	494761	288249	300258	1	2405980	2473473	2539591	(297.057, 14761.337)(298.06253, 337.04666)(257.06232, 7919.5693)(258.87457, 5425.668)(259.0779, 8323.71)(289.08865, 104100.664)(290.0903, 12372.831)(291.0839, 11883.779)(277.08374, 3604.12)(272.28745, 50461.105)(274.09677, 7745.633)
Peonidin	Flavonoids	Anthocyanins	677884	129259	802005	1	1	1	126618	123115	131086	(303.41315, 652.5867)(305.0813, 1189.49)(283.0589, 8443.45)(287.2456, 2163.14)(289.0776, 3316.7)(322.1167, 1377.6034)(324.12262, 1385.7734)(302.81845, 41350.867)(304.10764, 10115.207)(305.10898, 1749.0333)(325.0686, 749.36)(309.0565, 6127.3867)
Pelargonidin 3-O-arabinoside	Flavonoids	Anthocyanins	734879	740304	638755	1513683	1452998	1456854	339260	557437	345490	(405.10654, 462.90332)(386.59595, 714.14746)(389.11957, 12687.445)(422.47824, 11127.683)(424.14633, 1642.6816)(405.13297, 5182.0337)(405.1386, 1501.2574)(405.1455, 66.0)(427.1033, 414.6)
Cyanidin 3-O-xyloside / Cyanidin 3-O-arabinoside	Flavonoids	Anthocyanins	1261823	1224527	1315678	1	1	1	2240159	2252502	1	(419.09595, 29547.287)(420.09946, 5140.3867)(419.13098, 66816.25)(420.13495, 13905.1)(421.13947, 544.48)(442.0811, 15446.464)(443.08353, 1453.7867)
Pelargonidin 3-O-galactoside	Flavonoids	Anthocyanins	2282352	2368068	1	1	1	1	1	1	1	(433.11157, 37129.035)(434.11493, 7230.1)(435.1187, 373.325)(451.1478, 17094.73)(452.15002, 937.625)(456.09613, 13840.971)(457.09802, 1634.135)
Delphinidin 3-O-xyloside / Delphinidin 3-O-arabinoside	Flavonoids	Anthocyanins	268012	299353	240433	1	1	1	2127614	1967010	2134791	(435.09167, 5889.7505)(436.09436, 921.52325)(419.0958, 37240.94)(420.09927, 6871.686)(453.13705, 7258.44)(454.1391, 291.03)(435.12476, 50707.97)(436.12854, 9889.55)(437.13513, 538.1867)(458.07922, 1766.7316)(441.07755, 89474.16)(442.08133, 18487.678)(443.08383, 1863.2933)
Pelargonidin 3-O-glucoside	Flavonoids	Anthocyanins	2282352	2368068	1	392619	395015	371271	1241314	1265891	1265909	(436.7168, 17015.637)(434.11493, 7230.1)(435.1187, 373.325)(437.13977, 3351.1133)(419.12717, 1224.11)(452.28186, 4555.084)(452.15002, 937.625)(433.14127, 21122.18)(434.14648, 5807.3906)(435.1512, 861.94336)(456.09613, 13840.971)(457.09802, 1634.135)
Cyanidin 3-O-glucoside / Cyanidin 3-O-galactoside	Flavonoids	Anthocyanins	732784	407972	1	1	1	1	457687	475280	481108	(449.1077, 18384.414)(450.1108, 2838.26)(435.12354, 21643.814)(436.1284, 405.57)(471.162, 2994.19)(450.13297, 16980.873)(451.13712, 2590.74)(472.0911, 12681.04)(457.1023, 268.9)
Petunidin 3-O-rhamnoside	Flavonoids	Anthocyanins	1958294	1850585	1516589	2731535	2601511	2452785	1211911	410460	195346	(449.13898, 1206.56)(450.1467, 424.5)(451.1512, 155.75)(453.1368, 2464.16)(432.26904, 7385.1655)(434.13217, 40032.906)(435.12442, 698.68)(449.47244, 10057.69)(451.47253, 3086.9465)(434.13174, 3563.6865)(433.1453, 7063.32)(465.79187, 4622.97)(467.1762, 716.505)(470.1837, 299.79)(447.2876, 7902.5103)(448.1649, 2733.0925)(470.1323, 1500.72)(452.0962, 1347.42)
Delphinidin 3-O-glucoside / Delphinidin 3-O-galactoside	Flavonoids	Anthocyanins	730437	782230	733635	359550	248107	235910	1735257	1708959	1774225	(465.10806, 20175.076)(466.11172, 3509.2234)(469.13004, 18740.408)(470.13333, 3557.4802)(449.1067, 7402.6626)(450.11072, 1430.9332)(487.15915, 5113.41)(466.80554, 6527.404)(469.4668, 5981.453)(471.1514, 405.28)(488.0863, 14825.133)(489.0883, 2076.92)(471.08774, 35695.113)(472.09103, 6777.5)
Peonidin 3-O-glucoside / Peonidin 3-O-galactoside	Flavonoids	Anthocyanins	5088018	4709432	4082721	296317	255577	254097	1657623	1687558	1702769	(467.1322, 13421.164)(469.13004, 14344.671)(450.1131, 135.46)(467.97128, 2593.0652)(467.1518, 3649.7148)(450.13278, 6104.723)(451.13684, 1235.0734)(481.16812, 2769.6367)(463.15515, 27097.81)(464.1583, 7456.5156)(465.1621, 482.255)(489.87128, 2057.595)(491.1288, 2016.11)(473.1044, 1454.91)
Cyanidin 3-O-(6''-acetyl-galactoside) / Cyanidin 3-O-(6''-acetyl-glucoside)	Flavonoids	Anthocyanins	779988	685025	588938	1	1	1	714362	725111	741383	(473.1044, 4000.1064)(509.1544, 83.68)(491.15317, 13689.5)(492.15567, 3632.0032)(497.09464, 3532.8965)
Petunidin 3-O-galactoside / Petunidin 3-O-glucoside	Flavonoids	Anthocyanins	1	1	1	1	1	1	429494	1	436578	(479.1454, 11224.41)(480.15485, 258.265)
Peonidin 3-O-(6''-acetyl-glucoside)	Flavonoids	Anthocyanins	1	4054669	4009193	971056	707152	1092303	1	1	1	(491.1528, 2092.68)(525.43097, 4279.855)(529.1859, 6351.96)(505.1649, 15450.409)(506.16846, 2593.926)(531.1461, 888.04)(511.11115, 932.025)
Malvidin 3-O-glucoside	Flavonoids	Anthocyanins	1	2499368	1041887	1	1	1	1724468	1742544	1770759	(493.1657, 47088.383)(494.16885, 10533.443)(495.17062, 896.1133)
Delphinidin 3-O-(6''-acetyl-glucoside) / Delphinidin 3-O-(6''-acetyl-galactoside)	Flavonoids	Anthocyanins	228881	203586	207408	1	1	1	194674	212216	212940	(495.1244, 6955.1035)(490.1212, 7213.233)(525.13525, 9279.657)(526.1408, 1374.4033)(512.10284, 1909.9967)
Pelargonidin 3-O-(6''-malonyl-glucoside)	Flavonoids	Anthocyanins	119804	104521	108966	343125	366439	370724	1	1	1	(525.1358, 2859.9036)(537.1519, 9537.827)(538.1568, 514.44)(519.1497, 6866.1772)
Malvidin 3-O-(6''-acetyl-glucoside)	Flavonoids	Anthocyanins	1	340957	353729	27902900	20465708	20134796	1	1	1	(537.1519, 2546.6267)(538.1568, 210.05334)(519.14966, 4682.85)(539.1907, 4543.25)(541.13, 10214.54)(542.13324, 782.66)
Pelargonidin 3-O-(6''-succinyl-glucoside)	Flavonoids	Anthocyanins	1	1	1	1	1	1	238542	249001	256876	(539.1351, 10127.194)
Pelargonidin 3-O-rutinoside	Flavonoids	Anthocyanins	1671664	1530345	1261957	1889474	1878292	1770552	1	1	1	(583.20386, 1660.44)(563.17316, 26608.557)(564.1765, 6418.93)(565.17725, 2256.4001)(601.22577, 20044.746)(579.2077, 5628.207)(603.16797, 135.53)(587.172, 2427.39)(588.1762, 435.63)
Pelargonidin 3-O-sambubioside	Flavonoids	Anthocyanins	1	1	1	93203	1	98362	176209	177733	167801	(587.21704, 2137.59)(566.3796, 7623.5205)(568.18445, 1712.08)
Cyanidin 3,5-O-diglucoside / Cyanidin 3-O-sophoroside	Flavonoids	Anthocyanins	1	1	1	1	1	1	237740	265331	266019	(611.1583, 5792.4)(595.1441, 1435.26)(635.1922, 10409.874)(634.1439, 242.63)(617.1252, 6855.47)
Delphinidin 3-O-glucosyl-glucoside	Flavonoids	Anthocyanins	1	1	1	1	1	1	296527	316182	317696	(611.1584, 5328.21)(633.1408, 7962.3267)(634.1439, 231.39)
Pelargonidin 3-O-sophoroside	Flavonoids	Anthocyanins	2350203	2186037	2007540	228719	231720	1	1	1	1	(619.2207, 175.07999)(596.80225, 16082.4)(596.20074, 5310.4966)(603.16797, 175.08499)
Pelargonidin 3,5-O-diglucoside	Flavonoids	Anthocyanins	1	1	1	1	1	1	177657	186303	185095	(633.1407, 7963.24)(637.1794, 806.99)
Delphinidin 3-O-(6''-p-coumaroyl-glucoside)	Flavonoids	Anthocyanins	106963	125298	341028	1	1	1	237740	265048	270705	(634.1439, 236.755)(595.14246, 3442.0867)(635.1922, 10244.323)(617.1243, 4602.4863)(611.1583, 5698.0566)
Peonidin 3-O-rutinoside	Flavonoids	Anthocyanins	62466231	60875272	65746184	1	1	1	190716	210748	171474	(635.1932, 10544.453)(636.19586, 889.52)(637.18066, 992.7233)(597.19336, 263.375)(629.2219, 626.725)(615.2392, 281.44)
Delphinidin 3-O-feruloyl-glucoside	Flavonoids	Anthocyanins	361484	380400	398869	1	1	1	1	1	1	(641.1491, 547.2067)(625.1539, 4346.24)(647.1344, 8741.96)(648.1383, 441.7)
Malvidin 3-O-(6''-p-coumaroyl-glucoside)	Flavonoids	Anthocyanins	434903	400460	450443	819374	603913	595625	1	1	1	(641.20844, 4851.125)(643.7102, 494.92502)(665.1729, 884.6567)
Petunidin 3,5-O-diglucoside	Flavonoids	Anthocyanins	922960	880438	988329	246600	523406	513306	1	1	1	(661.2078, 2179.9167)(644.2139, 8895.589)(642.20264, 918.86334)(665.1726, 2632.94)
Malvidin 3,5-O-diglucoside	Flavonoids	Anthocyanins	384227	423223	422984	1	1	1	1	1	1	(661.2105, 2689.7568)(661.2105, 2689.7568)
Cyanidin 3-O-glucosyl-rutinoside	Flavonoids	Anthocyanins	1	1	1	342393	337073	351773	1	1	1	(757.2646, 12343.773)(758.26807, 3519.5066)
(+)-Catechin / (-)-Epicatechin	Flavonoids	Flavanols	603831	454129	383836	608736	620114	618394	836489	932060	817385	(290.08096, 19271.816)(291.08725, 1711.1)(291.085, 11374.29)(277.0828, 2824.31)(309.12402, 4079.75)(310.1138, 9312.515)(311.1184, 5332.975)(292.10287, 9764.575)(293.4434, 1070.0466)(294.7757, 723.67)(316.07806, 1543.61)(297.6585, 5221.628)(298.0622, 211.45)
(-)-Epigallocatechin / (+)-Gallocatechin	Flavonoids	Flavanols	1748444	1551060	1353364	1251778	1294435	1242433	2374491	2480129	2451770	(307.0783, 204.25)(309.09494, 6997.3965)(291.08484, 1217.705)(324.10422, 53180.57)(325.11536, 10328.551)(326.1198, 1382.26)(307.1087, 660.47)
(+)-Catechin 3-O-gallate / (-)-Epicatechin 3-O-gallate	Flavonoids	Flavanols	389080	422895	405179	1	1	1	290750	255763	295309	(442.08096, 17437.016)(443.08353, 1614.9565)(449.1083, 6920.6167)(463.8068, 5636.08)(465.8059, 3111.4402)(466.1387, 963.94)(471.0881, 25520.791)(452.08505, 2539.1902)
(+)-Catechin 3-O-glucose	Flavonoids	Flavanols	4127862	3982983	3404336	1	1	1	2084245	2100037	2090174	(453.13705, 7331.004)(454.1391, 291.03)(435.12473, 91805.41)(436.12817, 17750.135)(437.13513, 542.43)(472.66092, 5647.1265)(473.16812, 2595.93)(475.1823, 5543.99)(456.16638, 7845.0)(457.50732, 24603.217)(458.17755, 8522.965)(479.14526, 671.22)(457.10684, 4144.1396)
(+)-Gallocatechin 3-O-gallate / (-)-Epigallocatechin 3-O-gallate	Flavonoids	Flavanols	1867931	2139718	2046973	1	1	1	1	1	1	(458.0748, 1633.78)(465.11417, 9692.7295)(441.0776, 69259.055)(442.0811, 13546.816)(443.08353, 1273.7133)
Prodelphinidin dimer B3	Flavonoids	Flavanols	1	1	1	1	1	1	1	1	1	(611.1582, 5685.24)(634.1438, 236.0)
Spinacetin 3-O-glucosyl-(1-6)-[apiosyl(1-2)]-glucoside	Flavonoids	Flavanols	1	1	1	1	1	1	806790	760652	682627	(821.2614, 16270.3125)(822.26495, 6038.107)
Prodelphinidin trimer C-GC-C / Prodelphinidin trimer GC-C-C	Flavonoids	Flavanols	80722	87795	80721	1	1	1	1	1	1	(887.1955, 5406.346)(888.19855, 1420.8799)
Phloretin	Flavonoids	Dihydrochalcones	202427	357498	1	438069	101961	460087	201338	205783	229169	(275.0839, 508.59)(278.1016, 635.59)(279.0891, 1586.88)(258.57596, 4650.2983)(261.09363, 52819.184)(277.09705, 4737.5947)(294.37512, 1555.265)(297.1285, 4721.5503)(275.77908, 214684.7)(276.11273, 24892.88)(277.51407, 4124.154)(278.12106, 561.86664)(298.57495, 254.17)
Phloridzin	Flavonoids	Dihydrochalcones	426562	441710	436189	370807	371061	379391	2250706	2241590	1119103	(441.15887, 6218.09)(442.1644, 477.28)(441.1601, 5727.34)(442.1649, 185.06)(419.13126, 54462.316)(420.13547, 11308.554)(421.13947, 536.35)(455.28705, 7922.888)(455.74173, 2454.2642)(436.1512, 3832.87)(465.14038, 1637.895)
Phloretin 2'-O-xylosyl-glucoside	Flavonoids	Dihydrochalcones	3609169	3667126	3754428	1	1	1	398326	408869	412133	(569.1846, 5417.86)(555.1838, 40059.785)(556.1868, 11257.356)(587.22205, 3550.022)(587.21545, 2025.1432)(571.2172, 21298.094)(572.2195, 5592.7837)(597.1944, 570.28503)
3-Hydroxyphloretin 2'-O-xylosyl-glucoside	Flavonoids	Dihydrochalcones	1575151	1581015	1614440	5935285	2039704	5314327	697977	1397104	699927	(587.1724, 28418.85)(588.17847, 7865.92)(589.19696, 3312.105)(589.8605, 10570.304)(588.1788, 8168.83)(589.1931, 1999.96)(570.85834, 10470.05)(568.1842, 1251.4551)(603.2037, 56941.703)(604.2074, 15710.71)(605.2164, 5814.8267)(606.55884, 2182.6934)(588.5557, 12938.351)(589.89355, 14240.28)(590.228, 10310.5)(613.18225, 3408.885)
Dihydroquercetin	Flavonoids	Dihydroflavonols	6498172	6843725	4596921	862091	898290	412029	1192256	1244351	1	(287.05487, 111241.984)(288.0586, 20584.787)(289.0612, 2747.0332)(304.05286, 2064.58)(322.096, 11766.95)(323.1004, 384.95)(309.09805, 5994.6445)
Dihydromyricetin 3-O-rhamnoside	Flavonoids	Dihydroflavonols	2036928	1870256	1729196	203177	184941	183860	1996502	2064494	2070853	(449.10757, 9294.978)(450.11075, 2183.0498)(466.1092, 1150.9099)(485.6549, 4708.3433)(471.088, 23884.184)(472.09143, 3780.2627)(473.0938, 157.35)(467.64664, 3375.1602)(467.14783, 245.54999)
Pinocembrin	Flavonoids	Flavanones	1184297	141906	1133975	331491	320978	364710	167723	166647	182725	(259.20328, 3851.6162)(261.09354, 42827.023)(239.067, 8130.9346)(241.07306, 3773.58)(243.0827, 3932.795)(259.09082, 326.93002)(261.0844, 139.22)(276.89227, 180251.17)(276.7121, 32809.43)(277.61697, 9611.189)(278.12106, 739.1967)(257.09726, 3221.1785)(281.0714, 1950.8667)(283.07187, 2494.86)(265.0686, 981.455)
Naringenin	Flavonoids	Flavanones	339936	298868	318782	329298	332441	341037	272914	252874	270061	(277.08374, 3658.9167)(257.06223, 8199.91)(259.0773, 6390.0835)(255.06416, 18901.064)(256.06824, 839.9966)(290.7638, 7230.2583)(292.10416, 966.485)(294.1101, 239.11)(274.54144, 31022.959)(274.09625, 8666.882)(297.057, 14747.137)(298.06253, 341.47336)
Sakuranetin	Flavonoids	Flavanones	1	575072	534694	395902	490031	453358	132431	137846	361013	(287.08716, 698.155)(270.58334, 1693.745)(269.071, 151.9)(288.10135, 17206.25)(288.1039, 3280.81)(272.59085, 2305.805)(273.0976, 473.92)(306.24866, 7046.8325)(308.12802, 15210.41)(308.63196, 6223.6953)(309.1285, 7092.18)(288.28085, 2533.875)(288.1127, 46.01)(289.1232, 1360.33)(313.09167, 1810.35)(295.0812, 567.86)
Hesperetin	Flavonoids	Flavanones	1	1	1	569400	573009	688705	261014	994659	534916	(287.4196, 6486.73)(288.83804, 20525.756)(290.0874, 11845.88)(320.11755, 2799.0566)(303.2726, 6406.5835)(305.11865, 10667.805)(329.0837, 837.46)(311.07056, 2375.645)
Eriodictyol	Flavonoids	Flavanones	1136132	798980	1	1	384917	1024217	211646	252266	233299	(288.56256, 14212.023)(291.0776, 74.73)(271.55234, 2533.505)(274.06833, 1553.37)(290.0731, 10329.72)(309.3885, 6146.013)(311.11554, 7417.479)(288.0883, 4938.074)(289.10083, 443.04)
6-Prenylnaringenin / 8-Prenylnaringenin	Flavonoids	Flavanones	418359	2137514	663498	5191882	5200872	5207562	1764637	1782487	1	(341.80237, 36478.42)(343.6394, 10709.285)(343.1437, 1276.48)(325.37692, 1671.56)(327.1337, 134.9)(342.14203, 40121.227)(343.54474, 8963.192)(343.81067, 3155.9568)(346.1478, 786.24)(324.4664, 8973.149)(326.13318, 1330.365)(361.46625, 2733.1714)(363.17123, 10059.405)(340.55228, 9763.24)(343.1583, 5812.02)(365.12488, 1054.26)(347.122, 4520.63)(349.1257, 1916.08)
6-Geranylnaringenin	Flavonoids	Flavanones	10728218	9043633	6638990	7218782	8493754	8902551	21073650	20193732	21495732	(431.8539, 2792.4648)(434.191, 4845.223)(391.19168, 18428.967)(392.19397, 4914.8433)(409.19028, 27009.646)(412.19934, 12767.645)(429.66867, 3460.3755)(432.2539, 100.64)(410.39835, 287675.2)(411.40118, 54940.35)(412.20938, 88112.555)(414.2145, 32156.04)(414.7477, 3202.7043)(417.6785, 3116.75)(418.1766, 4514.54)(408.22107, 954.57996)
Naringenin 7-O-glucoside / Naringin 4'-O-glucoside	Flavonoids	Flavanones	12406276	3987890	10259766	262610	214451	247807	2699622	2778870	2763820	(435.1241, 6873.7466)(419.12253, 2253.6768)(435.12466, 110813.02)(436.12808, 20689.174)(437.1349, 279.19333)(455.3645, 6120.8203)(457.50925, 17471.807)(458.1809, 7049.455)(435.3961, 338.445)(457.10684, 6434.9805)
Eriodictyol 7-O-glucoside	Flavonoids	Flavanones	5690052	6275137	6093231	1	1	1	145018	722386	551622	(455.80704, 3244.4434)(456.1455, 6151.31)(433.11148, 36484.715)(434.11502, 6978.85)(435.11832, 439.41)(470.36435, 3658.9263)(470.16528, 1674.2799)(471.15396, 14378.5)(472.15875, 2414.375)(473.17407, 5610.06)(450.13846, 48344.926)(451.14346, 9189.329)(452.14963, 951.9167)(455.0931, 68209.805)(456.09604, 13806.464)(457.09805, 1585.9701)
Narirutin / Naringin	Flavonoids	Flavanones	1	1554290	1318618	1455017	1537797	1	1	1	1	(563.172, 32187.25)(564.17664, 8254.025)(565.17883, 1512.5249)(587.2181, 4633.86)(565.1977, 336.32)(602.2199, 24694.312)(602.8839, 9217.934)(601.2236, 3154.52)(582.20636, 8108.5)(583.2163, 2540.855)(583.2149, 25997.83)(584.2197, 7597.24)(585.2313, 36409.64)(587.1745, 544.87)
Neohesperidin / Hesperidin	Flavonoids	Flavanones	1	18254948	19496008	1	1	1	1	1	1	(597.19336, 263.375)(615.2392, 281.44)
Poncirin / Didymin	Flavonoids	Flavanones	4935784	4234699	4426663	447129	372007	1005672	187517	192505	187017	(599.2106, 2106.03)(580.7075, 1309.1951)(599.2097, 4794.46)(578.7132, 718.38)(579.2145, 1091.68)(617.2503, 5857.754)(618.25885, 1650.295)(596.7299, 19569.736)(595.2148, 14104.113)(596.216, 1120.0)(618.1863, 6349.1167)(619.9938, 2287.202)(621.2001, 549.905)(623.1996, 2459.19)
Eriocitrin / Neoeriocitrin	Flavonoids	Flavanones	1642258	1503717	1	233973	328279	345737	1	1	1	(603.2035, 113141.8)(617.22736, 9539.682)(615.2251, 7290.1)(616.23694, 2219.13)(617.2481, 300.98)(599.2128, 3794.5024)(619.5157, 4173.0234)(603.14844, 624.695)
Naringin 6'-malonate	Flavonoids	Flavanones	737637	753745	1052496	1	1	1	1	1	1	(671.2007, 393.42)(671.2007, 393.42)
Narirutin 4'-O-glucoside	Flavonoids	Flavanones	1	1	1	1	1	1	459237	468467	485456	(761.26227, 15070.827)(762.2658, 4588.0366)(763.27637, 6712.6333)(764.2802, 878.44336)(765.29297, 775.54004)(745.27985, 539.9033)(747.28394, 11696.11)(748.2876, 4333.6763)
7,4'-Dihydroxyflavone	Flavonoids	Flavones	1089504	1019302	1017217	513138	149664	140502	111204	106483	124757	(257.06238, 6740.112)(258.3177, 3278.2803)(238.0536, 6884.138)(239.05208, 10283.497)(240.0543, 381.08)(241.067, 7107.34)(255.07002, 2450.6934)(237.05414, 20090.4)(238.06714, 2745.7168)(273.09354, 50772.285)(274.0968, 10096.606)(259.83405, 5683.3267)
Baicalein / 7,3',4'-Trihydroxyflavone / Apigenin	Flavonoids	Flavones	468353	487538	534848	373996	358369	351073	222126	283045	237761	(271.55228, 2367.2075)(274.06833, 1540.0101)(256.05634, 2850.2148)(257.0642, 3704.1965)(289.3391, 7398.765)(289.10083, 443.04)(270.07465, 5205.7725)(271.08563, 2322.89)
Scutellarein / Luteolin	Flavonoids	Flavones	5503171	5365156	5314133	1	1	1	350743	435668	357264	(273.0559, 567.75)(287.0548, 40351.176)(288.05902, 7994.403)(289.0612, 259.1733)(272.0547, 1347.76)(307.08978, 2867.4568)(309.0998, 6173.175)(288.08438, 853.4566)
Hispidulin	Flavonoids	Flavones	203208	810715	133343	1	1	1	199950	344582	1	(301.06235, 1288.2966)(305.08112, 329.46)(285.0635, 164.51)(301.06934, 577.41)(283.05908, 4425.0864)(323.10822, 2539.435)(304.1054, 1338.81)(309.05655, 2021.185)
Cirsimaritin	Flavonoids	Flavones	2093450	1752980	1	425469	272277	261063	513606	743623	561233	(317.08084, 1391.6466)(315.59583, 6197.045)(298.277, 1551.8761)(301.09445, 3757.47)(334.4541, 1487.4218)(335.12955, 10539.167)(336.13315, 1064.18)(315.85767, 238882.25)(316.85922, 55217.734)(337.06418, 3447.9524)
Tetramethylscutellarein	Flavonoids	Flavones	1	4122615	3595269	3902367	1742451	1448595	9935738	7556689	8294775	(324.10422, 98004.3)(325.11118, 14762.445)(326.119, 952.1)(361.64978, 32335.111)(363.03284, 6535.7725)(364.5639, 445.59)(343.13452, 94474.734)(344.3889, 14076.998)(345.14658, 13826.941)(347.1468, 207.77)(367.50616, 1192.444)(369.1144, 10975.857)(370.10776, 3406.9001)(349.08752, 21914.674)(350.0921, 3539.018)(351.10352, 4308.2)
Cirsilineol / Eupatorin / Pebrellin	Flavonoids	Flavones	1	109607	108364	1	1	1	1031051	1045281	1112569	(345.09546, 13306.844)(346.0968, 70.84)(327.0823, 6518.375)(363.12988, 929.185)(346.4568, 21454.95)(347.79886, 11516.566)(348.1334, 3134.94)
5,6-Dihydroxy-7,8,3',4'-tetramethoxyflavone	Flavonoids	Flavones	1	1	1	1	156302	132556	343241	583045	463593	(359.1092, 15328.558)(360.1125, 239.39)(397.1443, 1662.2776)(375.12436, 6811.1304)(379.13556, 662.26)(383.0932, 4347.35)
Gardenin B	Flavonoids	Flavones	655099	348660	391269	513232	444858	1	768871	769180	1	(359.11124, 14359.786)(360.11206, 609.005)(363.13306, 2011.075)(342.1145, 7935.18)(345.11298, 7108.235)(377.95114, 3512.6282)(380.55402, 375.47803)(381.1503, 9055.5)(358.5294, 11694.867)(360.1382, 4468.6133)(361.1444, 9987.79)(383.1004, 127.61)(367.1057, 689.53)
Sinensetin	Flavonoids	Flavones	229391	1	562910	1	1	1	1	1	1	(372.1102, 387.7)(356.1146, 3278.5)(358.1296, 828.21)(375.13995, 2543.885)(377.1503, 900.04)(355.61975, 4722.53)(358.1296, 8730.8)(359.1393, 3503.9)(393.16022, 1202.72)(373.1439, 3841.36)(379.1004, 3576.82)
Apigenin 7-O-glucoside	Flavonoids	Flavones	1	1263644	1061611	3090290	1643826	1585975	1	1991076	1885408	(420.8137, 3531.26)(424.15607, 4837.1396)(425.16156, 1464.8999)(405.149, 278.315)(421.14725, 5642.58)(422.14865, 41.805)(405.54874, 5941.7495)(404.14038, 1735.825)(405.1455, 61.23)(441.18906, 4913.297)(440.52023, 2244.54)(442.5155, 18097.492)(442.1925, 10214.74)(443.1966, 3093.58)(421.16626, 3378.4797)(423.50577, 2266.53)(424.17535, 8793.365)(445.14893, 3526.795)(427.1358, 832.37)
Chrysoeriol 7-O-glucoside	Flavonoids	Flavones	1	1	1	1	1	1	419047	434596	440523	(450.13297, 16980.873)(451.13712, 2590.74)(463.1553, 34483.457)(464.1587, 6912.8203)(465.1359, 9087.477)(466.14185, 590.55)(490.1212, 5891.07)
Rhoifolin / Isorhoifolin	Flavonoids	Flavones	1	1	1	155644	165719	1	1	1	1	(563.1716, 62117.688)(564.1753, 15436.34)(565.17676, 3491.855)(599.2087, 622.2)(583.2144, 936.95)
Apigenin 7-O-apiosyl-glucoside / Apigenin 6,8-C-galactoside-C-arabinoside	Flavonoids	Flavones	1	1	1	394505	396410	414524	1	1	1	(584.4345, 11994.64)(584.1867, 1361.2567)(570.1956, 23782.34)
Neodiosmin / Diosmin	Flavonoids	Flavones	36919228	34694804	35523316	1	1	1	185447	205479	167055	(627.41364, 8156.84)(627.20703, 4828.22)(635.8557, 7590.56)(637.1805, 978.07996)
Apigenin 7-O-(6''-malonyl-apiosyl-glucoside)	Flavonoids	Flavones	1	1	1	355803	340996	338777	1	191592	190600	(633.14087, 7961.87)(634.1439, 231.39)(651.18634, 12118.199)(652.18976, 1869.5367)
Formononetin	Flavonoids	Isoflavonoids	3415117	812661	517405	1	1	1	3301537	3316122	1	(270.08514, 16652.816)(269.07053, 362.40332)(250.06844, 2907.5967)(273.0935, 482.04)(274.0953, 560.3)(255.41573, 1086.04)(256.08115, 6201.9746)(286.94043, 30111.547)(288.61792, 5886.702)(290.1268, 3489.1)(268.59927, 61603.363)(269.76996, 8085.4062)(270.7731, 6985.5566)(295.081, 493.99)
Glycitein / Biochanin A	Flavonoids	Isoflavonoids	1	1	1	213959	200745	205648	1690000	1731215	1713668	(288.085, 526.2134)(270.0717, 1518.83)(288.08752, 8811.924)(270.06927, 1537.4299)(302.1036, 5977.5566)(284.26086, 24421.244)(285.09485, 1547.1034)
Daidzin	Flavonoids	Isoflavonoids	1	1	1	1	1	1	426600	439007	557061	(403.1084, 74.24)(434.14636, 5078.03)(435.15146, 735.5633)
Glycitin	Flavonoids	Isoflavonoids	1	567218	468655	1	1	1	1837074	1899808	1260564	(450.13297, 8733.181)(451.13745, 1376.0634)(431.1293, 6218.9453)(435.1329, 1247.5599)(464.1577, 9805.435)(465.1624, 758.94)(448.49716, 10630.82)
6''-O-Acetylgenistin	Flavonoids	Isoflavonoids	443418	488382	465832	1	1	1	1	1	1	(456.0961, 15972.948)(457.09824, 1932.9135)(479.15173, 1071.2833)
6''-O-Acetyldaidzin	Flavonoids	Isoflavonoids	1	1	1	493870	524027	502650	248307	481117	1	(463.1211, 559.7233)(464.9431, 2137.426)(465.1358, 830.87)(477.7553, 9143.312)(478.7667, 2721.44)(458.14252, 3706.545)(459.1467, 141.1)
6''-O-Acetylglycitin	Flavonoids	Isoflavonoids	3512340	3448199	2054720	1261988	1261753	1248617	603219	413243	415654	(491.15317, 4959.8066)(470.13342, 3485.78)(510.18317, 1678.1321)(510.51407, 3478.4333)(511.17847, 9861.29)(512.178, 125.69)(488.65994, 7654.0503)(491.66852, 29427.637)(493.83472, 17808.213)(494.1686, 6435.08)(499.1396, 86.2)
6''-O-Malonylgenistin	Flavonoids	Isoflavonoids	1	1	1	141082	140997	142405	1	1	1	(501.09818, 9584.64)(502.10254, 381.94333)
Isorhamnetin / Rhamnetin	Flavonoids	Flavonols	1	1	1	1	1	1	414103	225798	386638	(301.0579, 107.33)(319.07822, 6873.867)(321.0839, 4116.6035)(301.05884, 1470.585)(339.10352, 1760.1934)(317.08084, 1168.0433)(323.03867, 6827.6836)
Morin / Quercetin	Flavonoids	Flavonols	1675771	1713858	1225908	1	1	1	1455277	1516687	1130927	(302.88303, 35075.137)(304.6541, 2789.6382)(305.0545, 3555.5)(303.04895, 17106.404)(304.0526, 4033.53)(325.098, 204.61)(303.8753, 5153.226)
3,7-Dimethylquercetin	Flavonoids	Flavonols	1	1	1	927637	954291	919513	837090	1575620	1576447	(334.0804, 13024.464)(316.07825, 449.26)(317.08075, 1117.015)(331.07803, 28026.264)(332.41315, 2247.0967)(333.0778, 810.17)(317.081, 1711.36)(333.77493, 12725.738)(353.06116, 51021.176)(354.06482, 7305.1367)(337.05817, 3414.4133)
6,8-Dihydroxykaempferol / Myricetin	Flavonoids	Flavonols	1450627	1314107	234704	1	1	1	340248	171177	159071	(336.07205, 17534.023)(337.07022, 2273.6)
3-Methoxysinensetin	Flavonoids	Flavonols	386200	303252	288494	2944072	2773005	2619728	10585914	10625236	10814253	(403.6459, 413.46)(389.14032, 14502.061)(406.1466, 1239.255)(388.28024, 18937.479)(390.14374, 4077.0723)(421.942, 5174.197)(421.81894, 3286.4734)(423.66245, 38746.367)(403.15683, 7945.481)(405.49844, 7491.694)(405.65985, 4441.96)(406.16995, 8242.46)(407.17346, 5741.72)(410.11368, 5792.4746)(411.12485, 3241.43)
Kaempferol 3-O-rhamnoside	Flavonoids	Flavonols	12007063	13748961	12880629	1	1	1	1788240	1822722	1807289	(433.11148, 39078.81)(434.11502, 7750.9497)(435.11832, 483.87668)(419.09586, 24880.502)(449.14078, 246102.81)(450.1445, 50707.277)(451.14755, 18407.688)(452.14963, 1052.7266)(435.1263, 3277.95)(455.0931, 72787.055)(456.09604, 14796.399)(457.09805, 1760.9332)(440.07532, 12085.125)(441.0777, 69424.84)
3-Methoxynobiletin	Flavonoids	Flavonols	3561091	3306308	2962612	668939	680176	700672	1	3715787	3701274	(433.14612, 5626.1553)(434.15, 105.75)(419.1423, 288.20502)(433.14243, 17883.52)(434.1464, 4546.66)(435.1517, 641.74)(415.14297, 4820.5864)(450.55658, 8080.7695)(452.1766, 2299.725)(436.7733, 5793.09)(438.17993, 2673.605)(460.14368, 2032.57)(461.15643, 6191.45)(440.5626, 2447.013)(441.13855, 2752.02)
Kaempferol 3-O-glucoside / Kaempferol 3-O-galactoside	Flavonoids	Flavonols	1804673	1922574	1729196	203177	184941	183860	1924660	1382932	1991270	(435.092, 2280.6616)(471.088, 23938.055)(472.0914, 5238.874)(473.0938, 157.35)(433.11215, 5780.6353)(434.1162, 628.105)(467.31213, 2715.5383)(467.148, 314.97998)(449.10803, 13646.955)(450.1111, 4041.66)(456.88727, 4306.006)(456.0962, 1974.11)(453.1368, 5801.0503)(454.1391, 154.34)
Quercetin 3-O-xyloside / Quercetin 3-O-arabinoside	Flavonoids	Flavonols	1156914	1129864	553558	513028	484672	469032	369934	362087	369009	(435.0921, 3195.9558)(435.0912, 8704.59)(436.0939, 806.28)(419.09668, 13213.974)(420.0993, 6260.04)(435.1243, 29260.844)(457.07312, 15336.422)(458.0795, 1498.1351)(440.0649, 22275.514)(442.08102, 6781.7134)(443.0835, 1755.93)
Kaempferol 7-O-glucoside	Flavonoids	Flavonols	679735	656595	645213	359272	1	1	309388	1	324819	(449.1067, 7782.5063)(450.1107, 1616.1998)(431.0835, 120.71)(435.0916, 3130.1118)(466.2937, 10013.608)(467.52457, 2552.3882)(449.11566, 2226.3198)(453.1366, 1151.3201)(471.0877, 23939.816)(472.091, 4567.43)(455.88486, 12209.685)(457.0723, 11925.917)
Myricetin 3-O-arabinoside	Flavonoids	Flavonols	735244	669543	644325	1	1	1	1	1	1	(451.09204, 23595.61)(452.0958, 3713.9365)
Kaempferol 3-O-acetyl-glucoside / Quercetin 3-O-acetyl-rhamnoside	Flavonoids	Flavonols	325031	552613	306544	1	1	1	1	1	1	(472.0911, 10838.413)(473.1009, 98.12)(497.09534, 206.06999)
Isorhamnetin 3-O-galactoside / Isorhamnetin 3-O-glucoside	Flavonoids	Flavonols	1	1	1	163187	168683	170602	99812	102264	106097	(479.11777, 2141.7468)(465.1024, 3909.75)(466.10718, 487.62338)(496.15274, 1565.6998)(497.16217, 441.39)(483.14774, 9259.84)(484.1522, 351.89)(501.09946, 7180.9688)(502.10254, 381.94333)
Quercetin 3-O-glucoside / Quercetin 3-O-galactoside	Flavonoids	Flavonols	542825	419575	450193	215116	164367	146395	3221165	3269089	3298214	(487.08273, 30587.951)(488.08618, 11205.398)(489.0883, 2055.47)(451.09213, 23502.236)(452.09586, 2811.6934)(487.48886, 4195.46)(465.10196, 2358.9167)(471.08804, 2663.55)(472.0925, 169.54)(469.13278, 8811.493)(470.1347, 157.94)
Jaceidin 4'-O-glucuronide	Flavonoids	Flavonols	118267	128182	129289	326201	344822	354087	1	1	1	(539.11444, 1218.35)(541.13043, 5135.1865)(525.1355, 4363.56)(555.9556, 4483.432)(537.1519, 9279.993)(538.1568, 499.57666)
Quercetin 3-O-glucosyl-xyloside	Flavonoids	Flavonols	178461	168670	176584	1	1	1	1	1	1	(579.148, 3528.57)(601.1297, 5539.72)
Kaempferol 3-O-galactoside 7-O-rhamnoside / Kaempferol 3-O-rutinoside	Flavonoids	Flavonols	1980742	1837529	1700684	1	1	1	1	1	1	(595.1975, 22848.705)(596.20074, 5218.353)
Quercetin 3-O-rutinoside / Quercetin 3-O-galactoside 7-O-rhamnoside	Flavonoids	Flavonols	1	1	1	1	1	1	415397	451444	455800	(611.1583, 5611.9165)(633.1408, 8088.7266)(634.1439, 231.39)
Isorhamnetin 3-O-glucoside 7-O-rhamnoside	Flavonoids	Flavonols	1	3660318	3480297	1	1	1	1	1	1	(625.20447, 42418.965)(626.2074, 13365.07)(627.20685, 5025.0996)
Quercetin 3-O-(6''-acetyl-galactoside) 7-O-rhamnoside	Flavonoids	Flavonols	1	1	1	1	1	1	148300	161111	181525	(635.1557, 494.2233)(637.18066, 1267.1266)
Kaempferol 3-O-(6''-acetyl-galactoside) 7-O-rhamnoside	Flavonoids	Flavonols	2353042	1	2484502	235003	248377	240731	1	120287	109740	(637.18134, 2061.79)(619.1818, 7838.563)(620.1839, 307.74332)(638.63776, 7345.9014)(638.2147, 4040.115)(639.2182, 319.48)(665.17255, 4880.7437)
Kaempferol 3-O-glucosyl-rhamnosyl-galactoside / Kaempferol 3-O-glucosyl-rhamnosyl-glucoside	Flavonoids	Flavonols	1	1	1	275051	283789	263160	1	1	1	(761.21533, 7504.7065)(762.21906, 363.92)(763.216, 573.82336)
Anhydro-secoisolariciresinol	Lignans	Lignans	1	745243	492488	1	1	1	1164983	1511823	1132714	(345.16946, 5785.1143)(347.176, 4159.69)(327.1591, 2187.26)(327.15817, 9664.46)(328.16138, 1061.145)(363.70288, 13345.0205)(347.44156, 64786.75)(347.8536, 51489.27)(348.863, 340986.94)(349.2007, 645280.06)(368.7545, 23346.777)(370.16272, 4642.455)
Arctigenin	Lignans	Lignans	1	1	1	1	4002506	4048723	8230083	10318130	8559092	(355.65378, 60214.168)(356.658, 11563.823)(357.1621, 1753.1001)(391.36148, 16770.914)(372.1853, 90078.35)(395.13736, 2277.7566)
Sesaminol / Sesamolin / Episesaminol	Lignans	Lignans	1	1	1	2156065	1893927	1885809	1237334	1095040	1232619	(356.0977, 1043.1633)(357.11533, 977.06006)(373.126, 344.75)(355.10043, 6338.66)(356.10956, 126.275)(357.1135, 148.46)(389.14023, 25065.26)(390.14395, 3046.968)(391.47888, 1184.0734)(392.40457, 670.5325)(393.1497, 7306.4766)(370.96265, 15170.999)(372.46152, 49745.473)(373.46436, 12984.789)(374.1345, 2313.62)(394.10568, 5427.2266)(395.0935, 15777.55)(396.09717, 1778.2267)(397.0998, 115.1)(377.0827…
Episesamin / Sesamin	Lignans	Lignans	892998	773180	565989	4327230	4283214	3903722	2682318	1324312	3945315	(356.54135, 1383.847)(357.1183, 70.52)(356.1105, 126.43)(357.1135, 225.92)(340.78372, 13861.968)(341.78723, 2577.0232)(342.1162, 1085.49)(373.9862, 5399.97)(375.493, 56966.395)(376.16406, 25149.355)(354.9094, 13402.383)(356.391, 6993.7603)(379.54614, 8361.799)(380.5363, 8078.3228)(381.44873, 5004.3296)(382.119, 2760.3)(363.10345, 2518.2458)
Conidendrin	Lignans	Lignans	1735976	1433231	1011344	3467408	3409474	2761995	8406112	8582586	8338728	(357.13196, 25795.574)(358.13586, 3996.225)(338.61572, 4392.1797)(340.1255, 407.79)(360.14017, 10320.968)(359.6406, 3961.525)(341.37497, 10719.555)(342.29898, 34281.953)(344.13754, 10717.228)(374.91028, 57799.188)(375.9132, 8383.346)(377.16943, 8501.604)(378.1791, 105.85667)(357.4874, 22521.848)(358.60382, 2798.7666)(359.1637, 10593.13)(381.1166, 8848.6455)(382.11926, 2449.5933)(383.1273, 9023.98…
Pinoresinol / Matairesinol	Lignans	Lignans	363368	440175	1178894	5344377	5190777	5155117	4723343	1921735	2097812	(358.48328, 1847.2367)(341.13535, 1590.7334)(361.82162, 23254.617)(364.1636, 5308.9004)(342.3897, 94841.4)(342.9395, 23927.762)(343.94586, 13057.534)(346.15256, 3751.9248)(377.84653, 7956.9434)(378.1823, 859.62)(381.1826, 2946.0)(359.04272, 10795.714)(360.50766, 1350.4532)(383.6363, 8562.502)(385.47635, 12498.663)(386.1438, 3161.68)(365.78873, 1781.62)(367.1339, 5719.7246)(368.1384, 867.07)
Isohydroxymatairesinol / 7-Hydroxymatairesinol	Lignans	Lignans	972562	1847760	1583321	1908792	1902106	1891502	8991896	8982790	9232143	(361.1437, 11245.444)(380.1685, 1195.96)(358.63724, 24819.615)(359.6406, 5300.6255)(395.18564, 154.44667)(396.1884, 96.42)(374.65988, 106618.09)(375.66232, 16501.982)(377.17325, 17450.51)(399.4576, 5440.9165)(401.46555, 14992.583)(402.13434, 2674.895)(381.1164, 6930.6714)(382.11923, 1336.4966)(383.12875, 15386.761)
Secoisolariciresinol	Lignans	Lignans	3228419	3284954	3145052	2430010	2429627	2459002	1763841	1	2169158	(363.16992, 4933.345)(365.6853, 5671.0347)(366.1784, 1324.54)(344.16974, 1146.565)(364.19086, 1632.0725)(364.2042, 100.83)(347.17563, 39982.3)(348.1787, 7913.1543)(349.6829, 8636.32)(350.1843, 5054.97)(382.71442, 1417.0675)(364.69855, 12370.62)(385.73657, 38771.73)(387.368, 6270.026)(368.14923, 15738.595)(371.1646, 14904.715)(372.1705, 1989.52)
Lariciresinol / Cyclolariciresinol / Isolariciresinol	Lignans	Lignans	1026352	1097438	1051074	1951410	1872744	1837988	1876140	2105067	2091748	(364.30804, 3776.4456)(342.15173, 356.16998)(363.67432, 952.4425)(347.16623, 35539.785)(348.1692, 5670.1553)(381.97586, 914.82446)(383.20123, 5682.9004)(364.5217, 3396.5732)(365.19, 12329.02)(385.14935, 3410.9998)(386.65222, 5124.9478)(386.82407, 223.32666)(387.14734, 3525.2651)(367.36237, 6215.7544)(368.39124, 2780.0574)(369.15005, 23439.865)(370.1526, 3785.6165)
7-Oxomatairesinol / Sesamolinol	Lignans	Lignans	229391	477574	562910	685067	667911	626990	7239446	7035345	6876455	(372.32373, 30268.068)(373.1294, 15116.577)(374.1348, 1752.1432)(356.86508, 1592.7625)(358.86804, 841.31744)(373.93265, 5453.216)(377.1503, 900.04)(355.45068, 7978.8516)(356.72192, 2105.202)(358.6349, 2847.745)(391.6511, 1998.5099)(392.48007, 4359.9263)(392.1561, 193.14)(374.65628, 31289.379)(376.16428, 5134.86)(377.15747, 6035.853)(379.0993, 10147.882)(380.60867, 10179.532)(381.61612, 6590.457)(…
7-Hydroxysecoisolariciresinol	Lignans	Lignans	22392664	22429274	24795384	12212554	12338902	12615970	151676624	171341952	158855824	(374.71304, 8799.182)(377.22287, 7576.267)(378.7315, 154.53)(379.2284, 107.79)(356.1908, 88615.664)(357.8762, 1760466.0)(358.2062, 551215.9)(392.90836, 104831.8)(394.2417, 46476.566)(395.25635, 61628.0)(396.26, 15493.257)(375.4618, 75733.734)(376.23465, 55299.22)(377.246, 116016.25)(378.24924, 29292.217)(379.25754, 7099.9297)(399.2146, 6282.31)(379.18466, 26248.852)(380.1875, 4278.3203)
Todolactol A	Lignans	Lignans	1636800	1015246	355878	1464297	1558100	2354628	155066	157767	180169	(377.55814, 788.784)(379.4979, 1667.9467)(380.1718, 2784.47)(380.1666, 52.88)(381.175, 3188.74)(358.64145, 3429.805)(361.1557, 5250.33)(379.1646, 3606.24)(381.1792, 6800.68)(360.0153, 2404.2156)(394.18967, 8254.224)(395.1888, 1092.5)(379.5838, 5564.252)(400.48074, 22765.73)(401.48254, 5047.683)(385.13654, 4971.995)(386.1557, 2152.14)
Dimethylmatairesinol	Lignans	Lignans	11596978	8138959	5953114	14259423	10832609	12117850	17384058	20724184	14302655	(387.42944, 8576.133)(371.16577, 48950.098)(372.33813, 8511.278)(373.17694, 6501.7637)(389.85434, 629044.25)(390.85733, 114242.25)(369.17468, 77280.65)(370.16968, 38069.727)(405.50406, 3147.0142)(408.21695, 2999.5)(388.19925, 30294.078)(388.53674, 1335.0533)(389.2118, 4174.26)(390.2057, 1231.49)(412.88596, 2173.7686)(413.67914, 2920.58)(393.15, 2036.815)(395.16333, 4528.2417)
Medioresinol / Trachelogenin	Lignans	Lignans	352858	340427	1382047	6006534	5983645	6035457	10518346	4485486	2095623	(390.35898, 779.986)(371.81406, 4087.5486)(392.91653, 1404.9075)(372.8697, 19850.145)(373.3534, 7690.0845)(376.164, 1555.23)(407.6302, 13536.594)(409.33466, 19160.385)(409.7963, 64405.883)(410.45148, 89170.83)(411.207, 1480.7833)(389.17407, 6864.779)(391.188, 6829.565)(391.52554, 36697.43)(414.3478, 13541.525)(415.8181, 13757.563)(416.1531, 4474.18)(395.1272, 11368.62)(396.46957, 5263.06)(397.141…
1-Acetoxypinoresinol	Lignans	Lignans	945998	525931	589642	411058	2752554	1961772	18304756	19312744	19597730	(417.15024, 6999.6772)(418.15347, 748.10333)(403.14932, 5861.3003)(421.1773, 8627.91)(400.15128, 11405.588)(402.15253, 3520.85)(437.6923, 8212.18)(436.19534, 2294.605)(439.1928, 84480.66)(440.1951, 15764.36)(416.4534, 10283.544)(418.1767, 5966.56)(419.1715, 2144.21)(421.1715, 133.34)(440.89133, 4033.815)(443.15744, 23684.965)(423.1269, 639.1426)
Syringaresinol	Lignans	Lignans	1642525	984408	1272964	4096185	3421054	3008615	618118	632731	1	(419.1722, 3968.434)(423.1657, 3971.74)(400.1456, 2548.665)(419.1765, 3306.9)(401.15942, 12701.051)(402.16287, 1791.5067)(437.206, 37278.453)(438.2065, 8908.871)(440.69867, 3082.7998)(442.20618, 1557.7174)(419.68616, 3553.96)(443.6618, 2919.5073)(445.1519, 3678.5)(425.1421, 4790.1445)
Secoisolariciresinol-sesquilignan	Lignans	Lignans	1	1	1	17222428	15751540	16130559	928087	1765804	1	(558.24567, 705.98663)(540.9835, 6436.3555)(543.22864, 3523.945)(559.2496, 54234.207)(560.25397, 17930.85)(561.25854, 2898.327)(541.73315, 8974.25)(546.2536, 5237.55)(576.8805, 3464.0703)(577.7698, 11973.855)(579.3047, 371.58)(580.2769, 11884.95)(561.2918, 6992.8027)(581.24255, 10489.492)(582.2589, 6844.72)(566.82336, 10918.236)(567.8266, 3502.466)(567.8987, 16031.302)(568.2442, 7326.8203)(569.25…
4-Vinylguaiacol / 3-Methoxyacetophenone	Other polyphenols	Alkylmethoxyphenols	4285664	1636446	1882578	1726625	1143750	1712784	1	1	1	(152.06967, 24776.47)(153.40964, 3781.0833)(154.0746, 1895.27)(134.0602, 1123.18)(154.08443, 3807.3916)(136.07373, 343.574)(168.10152, 4011.6033)(169.0948, 180.06)(150.09087, 25260.188)(151.09088, 3542.4175)(176.63852, 5026.874)(177.06805, 7430.715)(157.0497, 182.82)
4-Ethylguaiacol	Other polyphenols	Alkylmethoxyphenols	1178384	759356	907513	250850	283905	304526	1	1	1	(153.23071, 4085.613)(157.10085, 741.94)(139.08604, 6177.5938)(154.59763, 8874.5625)(137.33836, 54347.68)(136.08374, 14454.4)(170.11723, 1217.8633)(152.1064, 15713.93)(153.10466, 1130.1483)(178.08342, 4021.43)(161.07524, 5807.2134)
4-Vinylsyringol	Other polyphenols	Alkylmethoxyphenols	564871	2451425	2317884	1396173	1137107	563609	1046892	1114960	1088615	(242.84918, 8610.106)(244.6058, 3480.9102)(225.33864, 9454.283)(227.59665, 948.485)(229.10295, 3476.445)(246.10918, 2261.015)(229.10217, 5986.242)(261.463, 19588.635)(262.5118, 4287.8027)(264.138, 11759.693)(264.6431, 6607.0054)(265.1444, 15891.96)(244.45746, 4682.877)(266.8358, 4399.1943)(269.84705, 2888.0425)(249.70705, 1270.5789)(251.919, 3450.2034)(252.0841, 7018.38)
4-Vinylphenol	Other polyphenols	Alkylphenols	2579093	2432254	1007505	200066	187618	200622	1782512	1779042	1819611	(123.07204, 16461.055)(122.06803, 1532.9634)(106.06494, 1295.8134)(138.09105, 20774.766)(139.0921, 2742.83)(120.08069, 2781.848)(144.04776, 590.25)(145.0497, 464.99)(129.05196, 22944.861)(130.04996, 674.385)
4-Ethylphenol	Other polyphenols	Alkylphenols	1645486	1663281	1729826	1571311	1591300	1574075	1753398	1874990	1879588	(124.075455, 5499.267)(108.08063, 1157.7067)(140.10667, 3216.1433)(122.09628, 51450.6)(123.09903, 3712.3076)(130.06453, 2470.8633)
3-Methylcatechol / 4-Methylcatechol	Other polyphenols	Alkylphenols	2956822	2713902	2881847	1986105	243247	208544	802308	568181	581665	(126.054794, 3242.8762)(107.04358, 5735.054)(108.0445, 160.08)(127.06714, 5379.7725)(126.0532, 347.63)(110.059105, 15079.157)(111.06323, 579.37)(142.08607, 9867.078)(124.07549, 40093.527)(125.0786, 7167.82)(150.0536, 3517.1624)
5-Pentadecylresorcinol	Other polyphenols	Alkylphenols	381811	364827	380495	1	1	1	476680	480370	484015	(321.8729, 330.008)(322.2724, 12433.189)(324.28735, 4177.705)(322.2726, 12196.18)(324.2875, 4406.67)(320.2935, 9424.44)(343.2592, 11480.43)(344.2565, 2226.0203)
5-Heptadecylresorcinol	Other polyphenols	Alkylphenols	8657674	8221967	11198777	729201	744644	744982	1106766	1183384	1	(366.3346, 81550.37)(367.33792, 17793.836)(368.34164, 3615.855)(355.2819, 4409.9062)(356.28525, 252.815)
5-Nonadecenylresorcinol	Other polyphenols	Alkylphenols	1904265	1744222	1723077	1	1	1	321189	320430	304893	(376.3195, 9169.887)(377.32272, 716.31665)(356.31192, 154.48666)(395.36392, 1937.5267)(380.30957, 671.81)
5-Nonadecylresorcinol	Other polyphenols	Alkylphenols	574220	472243	477700	209804	199169	1	1	1	1	(396.57388, 17438.277)(397.98184, 13595.109)(398.38345, 6070.0703)
5-Heneicosylresorcinol	Other polyphenols	Alkylphenols	407673	599358	537536	1	1	1	274775	288816	296099	(407.36392, 821.23334)(427.35458, 9363.551)(428.3551, 1437.5967)(411.35904, 3105.7651)
5-Pentacosenylresorcinol	Other polyphenols	Alkylphenols	1909367	1850610	1840626	951914	915810	937400	1	1	1	(440.40744, 18317.482)(441.41025, 4421.4995)
Bisdemethoxycurcumin	Other polyphenols	Curcuminoids	565594	633457	1151401	616251	1003484	424833	925765	1007188	921094	(309.50568, 7911.75)(310.8672, 8944.814)(311.1165, 9286.52)(292.26465, 4005.835)(309.7804, 6383.19)(311.6228, 32409.795)(314.1294, 9312.05)(293.4392, 6507.982)(292.10516, 1243.7234)(327.13812, 5747.08)(328.47913, 2914.413)(329.15546, 22373.37)(330.15778, 3617.14)(309.96378, 4184.4336)(312.81335, 1096.1266)(332.6549, 1758.8888)(335.111, 1320.1467)(336.1114, 160.75)(313.08826, 488.31003)
Demethoxycurcumin	Other polyphenols	Curcuminoids	305065	309358	420337	1	1440160	1578930	1966455	399830	1116144	(338.10965, 10344.563)(339.1136, 139.61)(341.41138, 5286.0845)(343.73593, 17127.738)(344.1385, 3502.2651)(323.61432, 3512.8064)(325.62167, 13566.377)(326.12115, 45888.82)(357.43735, 27274.402)(358.55804, 6320.23)(359.16382, 13050.192)(338.7386, 11142.5205)(339.6374, 3169.205)(363.7734, 4099.2866)(365.4497, 4412.1934)(347.439, 4572.0967)(348.10416, 3749.4102)
Psoralen	Other polyphenols	Furanocoumarins	1	1	1	1067152	1127077	336680	455744	159143	160449	(190.04468, 4190.4136)(173.04146, 2946.3066)(204.56331, 2531.695)(208.07364, 532.955)(189.0633, 5845.6313)(211.02397, 6358.305)(213.23763, 4390.7495)
Bergapten / Xanthotoxin	Other polyphenols	Furanocoumarins	2676335	2368424	3308875	1557555	524117	1540350	254628	479331	409284	(198.0371, 609.5)(242.2362, 5235.8657)(200.82108, 10370.009)(202.65025, 3700.9058)(203.0526, 8055.94)(235.41203, 11484.84)(239.0867, 4215.04)(219.05522, 14734.737)(221.0579, 957.6)(224.86809, 9341.322)(225.53696, 6549.73)(217.5692, 18941.453)(217.06885, 6265.846)
Isopimpinellin	Other polyphenols	Furanocoumarins	638018	353539	1	810848	736834	1018574	442857	518417	566329	(247.04846, 14799.59)(229.03838, 7502.7866)(249.06956, 2549.2234)(265.58917, 5555.2827)(265.89484, 1943.738)(266.0996, 280.41)(246.93239, 1087.8057)(251.09381, 2776.04)(254.03366, 3723.455)(256.0521, 292.44)
2,3-Dihydroxy-1-guaiacylpropanone	Other polyphenols	Hydroxybenzoketones	2231077	1865375	757029	3493128	4041632	3502322	1	1749459	1041401	(195.06395, 4612.7803)(196.06374, 8807.833)(236.06061, 23321.027)(236.05849, 2706.6484)(237.0707, 297.075)(195.06725, 5841.952)(196.0596, 1362.33)(234.1099, 177.31)(213.0753, 10669.026)(220.05797, 4866.3984)(221.0576, 2250.96)(213.09256, 2106.609)(217.10126, 12842.945)
Sinapaldehyde	Other polyphenols	Hydroxycinnamaldehydes	1547101	1706701	1172830	12261875	11852694	12229002	10082989	4300132	6973793	(208.74236, 3604.2957)(210.07736, 336.625)(191.49712, 5200.454)(194.07866, 193641.5)(209.07874, 93913.35)(210.08197, 10091.68)(211.09125, 188.94)(191.0687, 26769.465)(192.07129, 2320.335)(226.10834, 3106.0781)(227.1035, 682.63)(208.09444, 147153.64)(210.1077, 2197.85)(233.06834, 1045.715)(216.06276, 50710.594)(217.06866, 7099.297)
Coumarin	Other polyphenols	Hydroxycoumarins	9079016	5178635	1	1	453480	406958	882573	913720	884535	(151.04951, 1452.7617)(128.02504, 9066.08)(147.04416, 123210.76)(133.0415, 696.87)(168.28159, 23361.428)(169.0843, 1164.12)(146.05995, 21030.135)(147.06267, 1879.5634)
Umbelliferone / 4-Hydroxycoumarin	Other polyphenols	Hydroxycoumarins	1745687	1718493	8156106	3295531	3281165	3330154	2012290	2035640	2080442	(166.0419, 24465.334)(166.71623, 22889.197)(167.05064, 1822.9532)(168.05525, 14846.97)(148.0378, 952.73206)(180.06268, 94334.26)(181.06586, 7452.8535)(165.84166, 5008.4775)(187.80782, 5609.4434)(188.03015, 6006.6553)(168.5714, 10134.4375)(171.02095, 7396.675)
Mellein / Ferulaldehyde	Other polyphenols	Hydroxycoumarins	320349	7772459	273587	369486	182447	271460	3175134	3595193	1485957	(179.66492, 24859.6)(180.86534, 12067.956)(183.0756, 792.22)(160.50081, 6199.0337)(161.05995, 185.335)(181.21834, 30329.295)(183.07985, 4467.725)(164.06795, 4142.098)(165.0702, 772.0)(196.09425, 5696.471)(178.08485, 7914.518)(203.05415, 14616.698)(204.06323, 1191.4451)(184.44405, 1331.4661)
Esculetin	Other polyphenols	Hydroxycoumarins	1495525	1380234	1482747	904139	201794	919091	1	305872	315775	(182.03117, 4315.0664)(161.01808, 913.5539)(165.03304, 1046.97)(182.04512, 1048.0634)(184.04683, 2174.3267)(196.05713, 8532.125)(197.0573, 204.05)(179.42656, 12194.151)(179.0511, 1007.435)(203.02254, 2906.288)(185.00781, 8611.532)
Scopoletin	Other polyphenols	Hydroxycoumarins	6725382	6397372	1	20442392	20756654	20981124	734265	740667	727929	(192.4449, 3888.448)(194.0476, 604.45496)(195.55026, 2485.28)(196.0564, 4741.01)(175.0321, 667.605)(194.55354, 222127.3)(195.55498, 20501.816)(195.05644, 4721.303)(178.0471, 979.935)(210.07283, 7240.4336)(211.0876, 533.66)(192.06375, 4580.7197)(215.53279, 29828.484)(216.28517, 6922.9697)(199.62473, 2592.984)
Esculin	Other polyphenols	Hydroxycoumarins	441686	407779	485101	348367	346873	246959	1	175438	177037	(345.0952, 13082.205)(325.08777, 5895.05)(359.8714, 6686.836)(363.13242, 2202.9834)(340.0988, 6694.922)(365.07788, 2323.3267)(345.06064, 2670.9648)
Estragole	Other polyphenols	Hydroxyphenylpropenes	6357951	5989603	6426403	2728111	2703962	1	1072482	1100746	1123011	(149.3394, 22014.932)(151.093, 4061.5266)(135.09453, 1552.1666)(151.35405, 3608.8901)(133.59505, 14560.476)(166.12198, 4965.088)(148.11208, 109117.53)(149.11456, 22559.453)(175.28922, 4163.584)(154.57397, 25561.182)(158.08119, 87450.53)
Eugenol / 2-Methoxy-5-prop-1-enylphenol	Other polyphenols	Hydroxyphenylpropenes	880633	1822147	839721	1431594	521338	535680	724761	1	745843	(165.9426, 14267.648)(167.0891, 252.05)(148.87886, 16895.928)(167.49838, 3356.7864)(166.0835, 290.73)(149.23033, 5022.388)(182.11702, 34640.27)(183.11836, 1568.0333)(165.68318, 10109.604)(165.10757, 2750.905)(190.08282, 2642.3074)(191.07846, 6020.0)(171.06917, 60549.74)(174.08125, 8313.26)
Phenol	Other polyphenols	Other polyphenols	343666	315078	1	1	1	1	1	1	1	(112.0757, 8232.72)(120.03775, 145.08499)
Catechol	Other polyphenols	Other polyphenols	1450228	1350584	1249836	1398714	538745	1349031	815873	821127	837144	(114.05505, 90.85)(128.51593, 8582.223)(129.0727, 92.12)(110.05994, 14065.41)(111.0631, 381.16333)(118.58212, 11951.393)(119.0285, 16694.36)
Pyrogallol	Other polyphenols	Other polyphenols	1216653	928279	901161	3015114	2740134	2862573	1	1	1	(144.06503, 29127.852)(145.06859, 1391.8232)(127.30825, 1376.07)(150.27638, 24195.908)(150.02654, 806.8433)
3,4-Dihydroxyphenylglycol	Other polyphenols	Other polyphenols	249530	207761	514873	3350836	3269099	3168628	484466	598181	1681230	(171.06258, 1942.884)(172.058, 173.5)(152.85095, 734.802)(173.07338, 6318.7646)(153.80692, 32242.02)(154.0575, 3573.0833)(155.0689, 102.54)(189.76102, 8509.213)(192.09868, 857.49664)(170.07939, 5336.6787)(171.0836, 340.52)(194.38432, 9292.996)(195.34058, 3217.5144)(176.54115, 1666.0516)
Arbutin	Other polyphenols	Other polyphenols	274815	283789	337593	1	1	1	1167039	1978613	1287446	(273.09354, 33319.188)(274.0964, 3757.0198)(277.10834, 458.32)(278.11023, 1272.8201)(257.89688, 2920.778)(290.5235, 3807.634)(292.62482, 6619.455)(294.1363, 8990.1045)(295.141, 8118.35)(272.1055, 1617.845)(297.0853, 564.89996)
Phlorin	Other polyphenols	Other polyphenols	1001139	131124	1833103	4873388	266196	329640	1104526	1099743	1190841	(290.0883, 2168.7651)(290.75082, 1366.1566)(291.0835, 1042.19)(270.66983, 2115.9978)(271.08615, 1232.985)(293.10428, 20199.096)(294.1095, 3139.2852)(273.09235, 2021.3134)(306.92224, 3684.5757)(308.45486, 4085.9766)(289.23584, 4392.7603)(291.12045, 4745.5063)(292.1187, 135.33)(311.07257, 21301.328)(312.07822, 2714.3423)
Carnosol	Other polyphenols	Phenolic terpenes	56002804	59345464	60108344	2181295	2155798	1	63804040	61964920	35570488	(331.1892, 495392.56)(332.19214, 96332.3)(313.17856, 44793.363)(314.1814, 9172.23)(313.1793, 133215.55)(314.1823, 26382.174)(348.2134, 2072.5732)(334.71442, 74765.125)(334.88074, 45094.016)(335.2172, 33134.34)(353.17203, 842437.5)(354.17502, 163901.53)(355.18008, 29661.312)(356.1874, 2568.94)(339.17154, 8866.09)(340.1757, 379.82)
Carnosic acid	Other polyphenols	Phenolic terpenes	66728244	65039740	63930596	8626436	8969994	8785517	536656032	543548290	543280000	(332.1948, 334693.62)(314.18646, 48888.168)(333.20468, 1017542.44)(334.2087, 279075.75)(335.21436, 77235.71)(336.2185, 10087.487)(316.1977, 311668.44)(316.19772, 94603.0)(350.23166, 35914.465)(351.23602, 10556.047)(334.72586, 7650.6196)(355.1906, 1983325.1)(356.19077, 616738.3)(357.19638, 99120.164)(358.20175, 11905.32)(340.19016, 5693.7407)
Epirosmanol / Rosmanol	Other polyphenols	Phenolic terpenes	1	1	1	971060	973240	988490	11029405	11060781	1	(346.1775, 6064.43)(329.1696, 10454.95)(347.18347, 79198.47)(348.18613, 15478.376)(329.8439, 11384.9795)(330.17334, 1021.78)(367.55225, 7554.4634)(349.20224, 54257.24)(351.2135, 149962.62)(369.16763, 78371.7)(370.17114, 1646.9098)(353.16544, 341.81998)
Hydroxytyrosol	Other polyphenols	Tyrosols	737008	2375433	2288027	2546185	2581433	2527586	1466468	1466109	1468930	(137.50175, 3105.992)(138.0548, 32273.676)(139.05743, 4608.8433)(178.0567, 1944.6655)(181.06296, 102.869995)(137.05998, 546.425)(172.09706, 47069.51)(173.09973, 4052.6926)(155.06905, 549.52)(161.84488, 2764.608)(157.2046, 5974.421)(159.10046, 225.40666)
Tyrosol	Other polyphenols	Tyrosols	2441647	1064314	2374436	943141	969127	953883	1891334	1698198	1715831	(139.3571, 6150.7173)(142.58562, 7989.4653)(123.0719, 13120.836)(122.06803, 1393.6967)(156.43462, 1361.6666)(138.09105, 24456.783)(139.0921, 2599.0532)(164.06786, 21702.914)(165.07036, 2772.0364)(144.0475, 1030.0481)(145.0496, 212.99)
p-HPEA-AC	Other polyphenols	Tyrosols	2574857	1	3221629	1036381	878238	1	810546	1	1649663	(181.48196, 27646.203)(182.08125, 11573.261)(164.07071, 1215.2)(181.0826, 36676.71)(166.0841, 3024.3877)(202.1201, 12705.734)(180.0991, 1129.7433)(204.90686, 3023.4414)(187.86525, 1573.388)
p-HPEA-EDA	Other polyphenols	Tyrosols	1	1921407	239877	1578785	1307786	1	4590355	4148411	2320548	(304.88342, 11926.088)(308.1482, 4559.84)(286.87842, 5614.29)(305.135, 16426.164)(306.1328, 2070.62)(287.46133, 37016.824)(288.1309, 9612.886)(322.1591, 5510.6304)(323.1792, 414.74002)(306.99185, 11049.207)(305.13843, 9275.995)(329.12512, 3302.0525)(330.79892, 711.56665)(310.25488, 2704.453)
Hydroxytyrosol 4-O-glucoside	Other polyphenols	Tyrosols	451851	640881	803776	1029727	813190	930989	528497	561849	858781	(317.34445, 3677.4224)(300.1115, 809.3549)(301.11725, 2804.3333)(301.7137, 3568.132)(302.71597, 4285.836)(303.11877, 6717.52)(318.376, 6167.4204)(318.12375, 1500.3667)(301.1168, 64.19)(303.1198, 6155.57)(335.65326, 5230.71)(318.4759, 1835.0912)(320.3492, 5286.0776)(339.1113, 12632.571)(340.1154, 1435.2583)(322.60016, 9266.687)(323.0988, 782.7)
Benzoic acid	Phenolic acids	Hydroxybenzoic acids	625584	671108	1068703	1110974	1	1432978	226967	139219	1	(123.0411, 139.35)(106.028694, 510.9)(123.04386, 16415.176)(124.045135, 322.56332)(140.06953, 19691.076)(141.07315, 503.885)(129.02165, 9580.143)(130.0273, 2666.52)
4-Hydroxybenzoic acid / 3-Hydroxybenzoic acid / 2-Hydroxybenzoic acid	Phenolic acids	Hydroxybenzoic acids	1872284	1789703	1939989	1611345	1575094	1550418	1983516	2375938	757739	(139.03352, 11420.54)(141.03917, 307.04)(142.37863, 1065.3634)(123.66003, 16035.001)(123.536995, 433.025)(138.0543, 18686.463)(139.05743, 4184.6333)(163.0214, 689.78)(147.02328, 11905.048)
Gentisic acid	Phenolic acids	Hydroxybenzoic acids	417812	389218	407658	161530	218548	222454	147500	769763	1	(155.69759, 6072.0063)(156.02664, 2200.435)(157.29196, 3305.415)(156.0323, 717.65)(138.02525, 202.765)(176.44345, 6995.2036)(154.8489, 4965.7764)(178.26701, 8408.092)(159.00667, 1935.2625)
Gallic acid	Phenolic acids	Hydroxybenzoic acids	543342	738659	403815	277078	289805	374830	167532	188823	177853	(171.02406, 7334.3677)(173.0242, 2662.1538)(154.0168, 2156.64)(171.52914, 3189.5698)(154.62369, 7868.552)(156.0272, 3951.52)(189.77574, 9949.183)(171.3828, 2669.1333)(175.0592, 196.29)
Syringic acid / Gallic acid ethyl ester	Phenolic acids	Hydroxybenzoic acids	1571735	523386	567287	775720	1	1144110	2951316	3132812	3087115	(181.04645, 236.59)(224.05424, 286.47336)(226.0559, 2160.81)(181.05006, 11790.784)(182.05243, 91.793335)(217.08977, 1738.2949)(199.05858, 20952.064)(200.06049, 1073.625)(207.04173, 1260.34)(198.45206, 2756.481)(200.07677, 795.3767)
Ellagic acid	Phenolic acids	Hydroxybenzoic acids	303921	1	537131	1	1	1	1	1	1	(283.99054, 1076.835)(303.0133, 6968.43)(323.03845, 2937.61)(303.0362, 39.66)
4-Hydroxybenzoic acid 4-O-glucoside	Phenolic acids	Hydroxybenzoic acids	1362093	1187662	1	2096755	1	1940213	1539808	437441	1609633	(303.59326, 7098.8477)(303.60602, 2304.8123)(284.51773, 2612.9702)(285.75644, 2270.02)(287.0903, 3722.16)(288.0892, 5846.24)(319.122, 17888.969)(320.5253, 19771.553)(321.4599, 5633.3364)(323.13782, 11496.505)(300.822, 18296.62)(301.60626, 5734.7373)(302.61578, 4516.7646)(325.4204, 1558.6367)(305.05502, 610.0867)
Protocatechuic acid 4-O-glucoside	Phenolic acids	Hydroxybenzoic acids	1	1	1	1	1	1	3420848	3511092	3564631	(316.07837, 429.85336)(303.0793, 100.44)(317.08084, 1135.4767)(316.10742, 59774.176)(343.08017, 669.11664)
Gallic acid 3-O-gallate	Phenolic acids	Hydroxybenzoic acids	731639	1046425	630532	1	1	1	140102	256761	201670	(323.03836, 9543.11)(305.0258, 1897.7701)(323.03906, 4440.687)(343.0695, 750.45)
5-O-Galloylquinic acid	Phenolic acids	Hydroxybenzoic acids	1	1	1	1	1	1	633114	670428	660130	(331.0781, 25991.533)(332.08102, 2261.28)(363.10202, 3453.83)(365.11548, 4785.6533)(345.09445, 18896.959)(346.0968, 137.86)
Galloyl glucose / Gallic acid 4-O-glucoside	Phenolic acids	Hydroxybenzoic acids	638212	628121	616638	341420	355444	344961	1	297014	390189	(332.081, 2410.62)(333.07758, 993.16003)(334.0801, 22541.336)(337.09207, 219576.8)(317.08075, 1577.61)(319.0782, 7709.2197)(353.62134, 2870.3699)(354.1245, 298.84665)(334.10135, 17084.854)(335.44263, 2641.5767)(336.61517, 882.045)(355.06418, 6288.64)(337.05966, 4201.325)
Cinnamic acid	Phenolic acids	Hydroxycinnamic acids	1129400	684706	1	1875058	499152	2349184	1526485	2077154	2132688	(150.05417, 1650.4263)(132.64859, 258.122)(152.06956, 51298.523)(154.07455, 997.41504)(134.81093, 21013.945)(136.06183, 54070.824)(166.08453, 13696.967)(167.08395, 1455.7479)(168.07448, 783.43)(150.32996, 4778.5386)(151.08649, 33404.855)(173.54529, 803.3433)(174.0457, 96.23)(175.0556, 26.46)(154.66171, 9289.728)(157.44518, 2778.7878)(158.04337, 3517.2568)
p-Coumaric acid / m-Coumaric acid / o-Coumaric acid	Phenolic acids	Hydroxycinnamic acids	9202347	5061884	4611192	527433	597373	522354	802751	954695	1794155	(166.22168, 16595.979)(169.06366, 476.02002)(151.0505, 263.01)(168.06093, 46061.203)(169.06233, 1391.2866)(148.76404, 66585.32)(148.0476, 14314.034)(182.07907, 6159.792)(167.07846, 5177.149)(169.0847, 1086.23)(189.37788, 37539.492)(190.38098, 1660.3018)(173.04141, 1753.075)
p-Coumaric acid ethyl ester	Phenolic acids	Hydroxycinnamic acids	2438290	3262815	2744636	2089172	506656	2112366	581746	1909338	1885935	(175.07397, 401.45334)(177.0794, 267.59)(217.0732, 3234.691)(217.07295, 64652.406)(218.07684, 2989.9834)(178.08289, 14860.253)(179.08287, 1306.81)(212.54509, 4231.78)(215.1249, 18726.307)(193.0829, 22587.11)(194.0796, 4908.35)(199.06, 2328.631)(193.77191, 14223.191)
Caffeic acid	Phenolic acids	Hydroxycinnamic acids	2218280	2221217	8448305	3658322	3652667	4659166	2083780	1980265	2359132	(182.04729, 3611.0735)(184.05415, 4789.1553)(166.04219, 23564.111)(182.0518, 5293.33)(166.33415, 24391.062)(167.45149, 7279.8643)(168.0553, 15053.141)(198.07419, 9519.343)(180.06273, 87969.62)(181.06593, 6841.403)(207.044, 217.99)(187.69621, 4449.4824)(188.03064, 9201.594)
Isoferulic acid / Ferulic acid	Phenolic acids	Hydroxycinnamic acids	1887389	653672	2405335	9048907	9098695	2629191	1332184	1406259	1772393	(195.0629, 4243.63)(198.073, 8649.54)(177.6483, 3997.7961)(180.05927, 20264.357)(181.0639, 3527.89)(195.81435, 5522.0)(196.0558, 302.33)(179.77745, 109661.43)(180.77893, 20835.861)(181.06091, 9767.655)(213.20364, 12700.261)(194.07837, 59112.98)(195.7542, 2971.4666)(218.38657, 8639.006)(220.0575, 3387.0037)(200.81935, 15394.109)(202.04517, 7031.4595)(203.05217, 17963.656)
Hydroxycaffeic acid	Phenolic acids	Hydroxycinnamic acids	3197237	1	2939049	1453256	825986	1	351814	358288	1	(197.4397, 1593.608)(199.0446, 1686.9226)(200.0476, 149.77)(198.3784, 1241.48)(184.04419, 822.245)(218.08026, 208.985)(197.72778, 5548.2466)(223.0395, 2491.7349)(203.01796, 2275.155)
p-Coumaroyl glycolic acid	Phenolic acids	Hydroxycinnamic acids	4561374	4264863	2607055	5361265	5524188	5537103	1558532	1599193	2479170	(223.25891, 873.02795)(225.25948, 1323.5441)(226.06125, 3902.03)(223.06102, 51983.51)(224.06348, 5512.185)(225.0705, 94.98)(207.05469, 2496.395)(208.56018, 1824.8049)(210.0612, 447.18)(240.08293, 5506.047)(223.74652, 7408.9487)(246.15582, 15273.536)(247.04866, 1756.0336)(229.03798, 4586.4585)(230.04126, 870.2)
Sinapic acid	Phenolic acids	Hydroxycinnamic acids	539321	384086	692919	598963	577428	1028277	793844	805825	836149	(226.32239, 2379.9272)(228.0753, 343.03)(209.06584, 4450.6665)(210.56995, 6717.8765)(211.06793, 1464.7767)(226.0835, 4612.92)(210.07324, 5817.4604)(211.07611, 4120.66)(245.43974, 3000.6116)(243.1125, 467.69)(224.08853, 19616.105)(225.09158, 2130.7075)(249.73372, 2651.77)(230.24544, 5753.288)(231.04791, 4417.62)
p-Coumaroyl malic acid	Phenolic acids	Hydroxycinnamic acids	1335061	2159988	2307525	287874	611191	623249	1596174	1671837	1669724	(281.56494, 4113.265)(264.05795, 297.735)(281.07025, 10508.954)(282.0799, 2664.6948)(283.09006, 188.28)(301.1052, 5122.7715)(302.10373, 4550.685)(281.36703, 2840.5286)(285.09866, 5369.1304)(303.04935, 36898.652)(304.0528, 5026.0083)(305.0554, 443.91)
p-Coumaroyl tartaric acid	Phenolic acids	Hydroxycinnamic acids	1204719	1045367	898070	1	1	1	598546	610901	631154	(297.30774, 6295.653)(298.8145, 172.29999)(281.04843, 3398.4133)(298.0596, 967.85)(301.06934, 196.29)(314.089, 9184.507)(297.581, 1364.06)(301.09775, 6800.035)(323.06073, 1934.1832)(303.0358, 300.415)
Caffeoyl aspartic acid	Phenolic acids	Hydroxycinnamic acids	401151	354923	364016	308533	196332	197265	278352	270978	290753	(299.0793, 180.94)(301.0943, 724.01)(283.0779, 1963.4369)(315.3568, 299066.56)(316.10742, 91446.18)(317.1097, 20356.775)(297.7654, 8029.935)(298.60306, 1611.5133)(299.108, 13168.564)(303.0483, 247.59334)
Cinnamoyl glucose	Phenolic acids	Hydroxycinnamic acids	2262837	2175215	2379188	2043941	2252301	2273539	2062727	2110593	2177628	(310.68344, 7039.0654)(313.11603, 1847.9751)(315.11517, 1534.825)(293.10052, 18126.988)(294.72928, 2867.5776)(295.60635, 2342.1365)(296.11185, 5404.743)(311.44553, 8518.284)(312.11575, 1131.9701)(295.1135, 1486.56)(328.91867, 971.8556)(331.1417, 320.41)(313.7642, 20501.066)(314.1297, 3124.39)(315.1361, 2451.16)(333.54025, 3034.2988)(334.1042, 136.14)
p-Coumaric acid 4-O-glucoside / p-Coumaroyl glucose	Phenolic acids	Hydroxycinnamic acids	1047276	867515	742992	949401	960740	921241	5331829	5474664	5530467	(327.1075, 236.89)(313.09415, 2920.5667)(329.11823, 255.595)(311.10205, 3972.938)(344.8082, 5886.651)(328.29428, 31430.857)(349.08823, 42108.31)(350.0923, 5322.4316)(331.0801, 24081.828)(332.08347, 2269.9465)
p-Coumaroyl tyrosine	Phenolic acids	Hydroxycinnamic acids	2501784	2588688	3882051	1	1	1	4223404	780985	2313740	(327.6799, 19412.406)(329.3132, 4637.786)(309.0998, 7569.67)(329.1192, 157740.3)(330.5211, 21543.082)(331.1333, 28730.13)(311.1116, 6476.1963)(312.61978, 445.6467)(313.61798, 11244.18)(315.1151, 676.52)(345.1464, 17755.857)(346.14975, 2448.384)(328.3398, 4652.238)(328.138, 42.15)(350.0916, 250.43)(332.66055, 2608.9058)(334.1042, 89.065)
Caffeoyl tartaric acid	Phenolic acids	Hydroxycinnamic acids	1303561	1178492	858637	1	1	1	291099	328038	252984	(330.0853, 11690.103)(331.08926, 1768.5533)(335.0384, 10658.595)(317.02628, 7190.3853)
p-Coumaroylquinic acid / 3-p-Coumaroylquinic acid / 4-p-Coumaroylquinic acid / 5-p-Coumaroylquinic acid	Phenolic acids	Hydroxycinnamic acids	421178	447228	395051	15811030	15515237	15850813	735622	494715	745102	(338.26654, 215599.89)(339.34485, 53366.207)(340.6004, 7052.2627)(321.0838, 7094.31)(323.1061, 250.51)(324.1043, 591.53)(340.25873, 6793.231)(340.1129, 572.58)(322.85626, 3788.356)(324.10416, 15110.133)(325.61816, 6639.815)(359.98087, 1114.4233)(361.14404, 3185.6626)(342.46545, 38244.133)(343.1343, 26900.24)(363.10266, 3945.5874)(343.0801, 977.12)
Caffeic acid 4-O-glucoside / Caffeoyl glucose	Phenolic acids	Hydroxycinnamic acids	430339	367433	1	1	1	1	1940199	2046541	2091531	(342.09158, 124.68667)(325.088, 3351.615)(345.10757, 3985.01)(347.1116, 37.9)(325.09412, 1652.4601)(361.7394, 4980.6963)(361.1427, 11283.89)(342.3196, 4592.986)(347.1394, 1431.34)(365.0743, 2705.3333)(349.0879, 760.0366)(350.09167, 58.775)
Rosmarinic acid	Phenolic acids	Hydroxycinnamic acids	1	1	1	321067	450810	315985	116519	95769	1	(343.0696, 2728.885)(384.27823, 8835.476)(387.5841, 335.01)(383.12833, 6730.9795)(363.1028, 5234.71)(369.08383, 4310.83)(365.11368, 706.9567)
3-Feruloylquinic acid / 4-Feruloylquinic acid / 5-Feruloylquinic acid	Phenolic acids	Hydroxycinnamic acids	1	1	1	3563701	3402876	1	2228748	1	1337416	(350.0922, 3904.47)(393.10214, 2697.2651)(351.90985, 14166.761)(354.1227, 3617.01)(386.65097, 3769.23)(391.153, 113.35)(369.11423, 43090.266)(370.111, 5343.47)(370.14337, 2448.5898)
3-Caffeoylquinic acid / 4-Caffeoylquinic acid / 5-Caffeoylquinic acid	Phenolic acids	Hydroxycinnamic acids	1	506143	460283	92687000	82501470	93642560	1181241	1236377	1269011	(355.10052, 12359.285)(359.1098, 919.76)(337.88803, 783.24994)(355.7753, 4481.8765)(338.4327, 947391.75)(338.0922, 415095.4)(339.0933, 68403.34)(340.0952, 7569.28)(372.62692, 25968.256)(373.12988, 12976.43)(374.13437, 477.20996)(354.4595, 2094.26)(358.1311, 1276.57)(377.08273, 27487.443)(378.08615, 11122.53)(359.06412, 679.83)
Ferulic acid 4-O-glucoside	Phenolic acids	Hydroxycinnamic acids	330378	518692	842992	2244448	2248754	2246349	480316	473306	3685094	(358.40546, 8312.747)(359.115, 9719.69)(358.78665, 701.4033)(359.1135, 1357.94)(339.1094, 11723.763)(340.1133, 3286.4016)(377.4858, 577.7266)(357.46875, 1062.52)(379.09885, 23133.342)(380.10294, 2483.2903)(381.1123, 230.29)(363.10394, 1541.915)
5-5'-Dehydrodiferulic acid / 5-8'-Dehydrodiferulic acid / 8-O-4'-Dehydrodiferulic acid	Phenolic acids	Hydroxycinnamic acids	1	1	1	1	4196377	3462304	258861	216785	888749	(369.084, 1720.59)(370.1076, 1938.98)(373.1185, 757.32)(407.6412, 1320.4624)(408.1539, 813.28)(389.14023, 16861.736)(390.39297, 1520.02)(391.1376, 9130.13)(393.0778, 12955.909)(394.41895, 2117.7334)(395.42807, 7505.4297)
3-Sinapoylquinic acid / 4-Sinapoylquinic acid / 5-Sinapoylquinic acid	Phenolic acids	Hydroxycinnamic acids	526383	498497	572508	2138710	2184009	2129447	1054721	1017391	1364279	(402.1328, 6530.25)(402.1389, 549.68)(380.10272, 2306.0576)(401.1366, 9030.47)(402.1379, 79.61)(382.62073, 8233.835)(383.62576, 3035.028)(417.4904, 3117.7666)(419.16833, 1494.9199)(399.0367, 25376.291)(400.57544, 4814.382)(401.15787, 15645.225)(402.16333, 2940.078)(423.1251, 376.42252)(405.1116, 81.6)
Chicoric acid	Phenolic acids	Hydroxycinnamic acids	827538	477928	450726	1	1	1	1	1	1	(457.07257, 14961.805)(458.07675, 1537.47)
3,4-Dicaffeoylquinic acid / 4,5-Dicaffeoylquinic acid / 3,5-Dicaffeoylquinic acid	Phenolic acids	Hydroxycinnamic acids	400997	1148053	1535262	423172	433653	393410	1	1	1	(504.14795, 6963.9766)(536.67267, 2803.3333)(519.66473, 18550.965)(519.1714, 9840.196)
3,5-Diferuloylquinic acid / 3,4-Diferuloylquinic acid	Phenolic acids	Hydroxycinnamic acids	6025229	5630673	1	1961597	1961521	1253898	176249	171885	185919	(531.1528, 412.8425)(573.16394, 7586.7397)(529.3683, 4427.1797)(530.66895, 2357.155)(562.1997, 2073.555)(563.2024, 443.63)(545.16327, 14135.412)(546.1694, 3300.265)(547.178, 204.55)(546.04865, 3776.2402)(549.19446, 7609.935)
24-Methylcholestanol ferulate	Phenolic acids	Hydroxycinnamic acids	3009910	2608974	2239338	1	1	1	1	1	1	(578.4324, 10009.57)(579.4356, 3491.1433)(583.41266, 3138.38)(584.4182, 183.945)
Sitosterol ferulate / Schottenol ferulate	Phenolic acids	Hydroxycinnamic acids	1	1	1	404064	369768	382631	1	9818383	1655112	(594.6486, 3784.612)(594.4308, 1882.25)(611.4611, 5916.532)(612.8706, 1660.584)(613.7304, 33252.58)(614.48267, 18166.078)(615.4351, 196.14)(619.4259, 257.25)(595.3944, 20174.71)(596.3977, 5498.72)(597.4026, 836.0)
24-Methylcholesterol ferulate / 24-Methylenecholestanol ferulate	Phenolic acids	Hydroxycinnamic acids	1003424	867638	1	1	1	1	1	1	1	(595.4585, 64.63)(583.41284, 2866.8)(584.4182, 129.12)(578.4323, 11120.7)(579.4345, 4180.08)
Stigmastanol ferulate	Phenolic acids	Hydroxycinnamic acids	962452	926823	1789101	982749	940466	2010559	460006	398439	376848	(595.46674, 4741.426)(574.4298, 331.90002)(613.47955, 47930.72)(614.4826, 19061.648)(615.48737, 7875.4937)(616.48566, 1664.69)(595.4687, 1507.45)(616.24207, 682.20996)(599.4363, 2873.15)
24-Methyllathosterol ferulate	Phenolic acids	Hydroxycinnamic acids	1003424	867638	1	663629	672066	693064	3388623	3694236	3718402	(599.39, 12084.84)(600.3934, 3225.32)(565.417, 2276.7131)(595.4585, 64.63)(582.2077, 5118.3037)(584.4182, 129.12)(578.4323, 11120.7)(579.4345, 4180.08)
2-S-Glutathionyl caftaric acid	Phenolic acids	Hydroxycinnamic acids	375031	338461	351070	1	1	1	1	1	1	(641.1491, 535.73)(617.1248, 6425.9336)
Verbascoside	Phenolic acids	Hydroxycinnamic acids	5825098	5455628	5431484	1	1	1	1	1	1	(642.25323, 10338.526)(643.2693, 3163.96)(625.2352, 61731.41)(626.23553, 23233.883)(627.23096, 1909.9232)
4-Hydroxyphenylacetic acid	Phenolic acids	Hydroxyphenylacetic acids	1030178	1056049	2390622	3185584	3356201	3037710	2604302	1019349	1005574	(153.04875, 356.695)(138.05293, 5612.318)(140.0555, 659.26)(170.08061, 23435.227)(171.0838, 1999.6666)(152.07005, 66674.055)(153.0695, 4835.978)(178.0469, 550.735)(160.0369, 1894.09)
Methoxyphenylacetic acid	Phenolic acids	Hydroxyphenylacetic acids	616809	521017	772648	1	2184601	459838	1	1	1	(168.063, 75736.625)(169.0656, 4794.74)(150.0544, 1464.6475)(169.67917, 11412.494)(170.58224, 11238.44)(171.0843, 1099.97)(152.0704, 72861.1)(153.07141, 3713.25)(184.0962, 3351.0)(166.08467, 19606.674)(167.09047, 1938.0367)(173.04265, 1005.92505)
Homoveratric acid	Phenolic acids	Hydroxyphenylacetic acids	6667887	3958533	5498677	1139455	2038947	642528	4743556	547876	9145436	(179.56749, 5445.255)(180.06517, 81820.02)(181.06624, 6944.9634)(182.7414, 1767.8566)(220.73671, 3156.4866)(224.0795, 151.24)(182.07863, 10478.403)(183.079, 118.26)(216.11363, 632.195)(197.07812, 15740.6455)(198.07524, 3865.5898)(202.83304, 11291.996)(204.06271, 1487.0186)(196.09447, 7537.3027)
3,4-Dihydroxyphenylacetic acid	Phenolic acids	Hydroxyphenylacetic acids	4250969	3611856	1	1397535	1059853	1211579	3350877	1055423	3586099	(193.29073, 3396.7676)(151.03564, 8157.128)(169.54536, 9377.683)(170.0446, 5138.13)(186.27472, 2382.142)(169.051, 5720.9844)(170.0445, 2227.05)(176.2279, 71180.15)(177.23172, 1786.4221)(170.06718, 77510.65)
Dihydro-p-coumaric acid	Phenolic acids	Hydroxyphenylpropanoic acids	616809	521017	772648	2310566	2184601	459838	1573650	1616744	1593886	(167.81415, 58410.023)(169.57155, 2882.925)(150.05434, 1415.2051)(168.69962, 11541.063)(170.58224, 11238.44)(171.0843, 1099.97)(152.06914, 43205.113)(153.40593, 2663.28)(184.10085, 5914.59)(166.08453, 13256.735)(167.09047, 1938.0367)(192.0629, 5928.5474)(173.21187, 7533.1934)(174.05434, 1169.0366)
Dihydrocaffeic acid / Homovanillic acid	Phenolic acids	Hydroxyphenylpropanoic acids	2369386	2340415	1	370928	1216632	368643	753087	2331598	1	(183.06294, 6521.81)(185.06476, 5136.75)(185.06635, 17230.355)(186.0719, 2656.29)(166.38676, 17232.72)(167.05264, 12399.774)(168.0562, 23255.91)(184.39854, 4504.217)(184.0697, 1053.93)(166.55826, 35001.957)(167.55858, 1320.1652)(200.09206, 5891.8096)(182.07861, 21416.742)(208.05815, 4094.53)(189.24403, 19218.45)(190.04626, 1104.7)
Pinosylvin	Stilbenes	Stilbenes	976973	11204532	706270	2860290	2894487	2870893	12626347	13135191	12978142	(214.33813, 7315.117)(195.32536, 11196.9795)(197.8827, 18243.434)(216.54677, 86303.695)(217.50452, 15353.725)(197.08778, 16436.836)(230.86824, 88179.766)(232.12321, 10401.117)(233.12187, 2139.2832)(213.44426, 14188.485)(214.11246, 2109.1375)(237.29921, 1928.5167)(239.19754, 4887.95)(240.08345, 5248.57)(220.74113, 3389.3657)(221.90912, 6165.4067)(222.0737, 6210.85)
Resveratrol	Stilbenes	Stilbenes	1	3369524	701063	2302749	2743892	2694517	663265	712249	1	(228.79395, 1842.3885)(231.0889, 2669.15)(232.0941, 614.07)(233.0862, 1961.65)(210.07324, 12463.327)(231.09546, 5992.3)(213.65225, 4920.7573)(214.58636, 2004.9132)(215.0878, 3337.3)(216.0958, 1993.03)(248.259, 7285.8076)(228.52953, 16196.182)(230.1001, 1863.2666)(254.07127, 1859.1101)(255.33179, 470.2125)(256.0814, 2274.76)(236.20975, 2601.8958)(237.9276, 4511.68)(238.0697, 3074.82)
Piceatannol	Stilbenes	Stilbenes	1292186	1227098	668720	1	305882	375549	1	1	1	(247.08139, 2469.485)(249.0802, 525.46)(226.06128, 3331.4001)(247.58693, 6153.3525)(228.40327, 2982.367)(230.07849, 748.855)(231.08261, 1907.0349)(264.10953, 11959.248)(267.1206, 48429.78)(245.43237, 1135.2433)(246.6047, 243.15)(269.90598, 1220.36)(254.06888, 3164.066)
Pterostilbene	Stilbenes	Stilbenes	2064628	514436	624419	1757000	1716402	1752751	1075960	732949	798864	(256.11475, 4793.6777)(238.10535, 9802.333)(261.12582, 6986.2725)(242.78317, 5239.2246)(243.1183, 8041.973)(244.1274, 721.39)(275.14484, 11261.779)(276.15454, 3945.1616)(278.1552, 4699.2114)(257.02377, 2241.5232)(258.63977, 1838.235)(258.6431, 2547.45)(259.1443, 17244.08)(280.431, 7914.873)(282.35864, 4990.873)(284.11057, 1543.7999)(263.76382, 4290.048)(265.76865, 7589.994)(266.1009, 3654.1934)
Resveratrol 5-O-glucoside / Resveratrol 3-O-glucoside	Stilbenes	Stilbenes	505196	1186760	510524	738103	810385	742935	566738	381939	526079	(391.136, 5436.89)(374.1219, 17267.645)(373.1304, 16501.83)(374.1344, 410.18)(391.13672, 12808.217)(392.14056, 1411.88)(375.1372, 1815.1599)(377.1477, 1602.6)(409.60367, 4861.0225)(410.67926, 5258.99)(411.1842, 32330.66)(412.1863, 7074.28)(392.53726, 1687.095)(413.1212, 15651.536)(414.12338, 4523.4165)(397.12125, 1108.885)
Piceatannol 3-O-glucoside	Stilbenes	Stilbenes	459470	163599	466169	975978	1	961001	28674052	28798580	28753752	(407.136, 7661.2803)(408.1318, 1167.65)(407.14154, 307761.94)(408.144, 76988.82)(409.15463, 14405.733)(410.1648, 544.1567)(391.96118, 5973.822)(390.79752, 1102.4333)(425.99545, 11834.027)(426.1678, 6079.0)(406.43674, 114237.555)(411.1641, 1823.3401)(430.114, 3853.7498)(413.12085, 380.865)
Pallidol / d-Viniferin / e-Viniferin	Stilbenes	Stilbenes	4910416	4732899	3954065	548155	1	530823	525482	701811	800337	(454.1391, 254.65)(436.12833, 8083.66)(437.13455, 485.835)(475.18582, 28882.201)(475.7859, 9707.408)(475.18973, 1231.5668)(455.16843, 12239.781)(456.42285, 10687.346)(457.84985, 6942.5293)(458.85513, 3453.4001)(460.1947, 869.93)(480.4786, 2541.1667)(483.14734, 8012.3247)(463.80368, 17416.166)(465.1363, 21383.72)
6beta,7beta-Epoxy-4beta,5-dihydroxyguaiane	Terpenoids	Limonoids	1	1	1	632388	654630	656287	2491600	2013780	2361861	(220.897, 8541.937)(222.43558, 2892.1748)(221.18964, 39891.754)(222.19295, 4615.4966)(262.17926, 26586.227)(265.1899, 11222.07)(243.1755, 4034.09)
6beta,7beta-Epoxyguai-4-en-3-one	Terpenoids	Limonoids	1	1	1	2259292	2206514	2925003	5360085	6247634	6297072	(257.1491, 12541.126)(258.1538, 2507.3733)(217.15857, 59750.92)(218.16254, 9908.797)(234.66211, 10305.6045)(236.17053, 505.68668)(235.16895, 91359.45)(236.1723, 19043.703)
Cedrelone	Terpenoids	Limonoids	3239088	3206929	2339911	8808605	8525787	8483014	2401314	1	2900645	(423.88037, 44926.484)(424.46826, 16618.959)(425.7234, 2271.7698)(407.20728, 4971.43)(408.2099, 2103.595)(409.2172, 2549.02)(425.212, 1862.77)(407.2044, 1768.55)(410.211, 90.37)(442.8532, 826.97205)(444.2567, 1339.05)(426.74512, 15696.158)(428.24716, 3850.373)(449.213, 5751.245)(450.2219, 3308.09)(451.2217, 791.58)(427.98755, 54975.742)(428.99017, 12858.462)(431.2009, 17618.3)(432.7091, 4165.425)…
(+)-Tirucallol	Terpenoids	Limonoids	1	1	1	1	1	1	1	268054	275592	(426.37885, 6204.7646)(427.3901, 114.74)(408.3687, 135.64)
Cedrelone-22-epoxide	Terpenoids	Limonoids	4021168	1	2717644	16742811	9758845	13011620	1555786	1271110	1372715	(439.0646, 28050.92)(441.20828, 4220.433)(424.8657, 1458.5834)(425.1981, 1249.72)(441.2066, 1510.38)(445.216, 3929.18)(422.95947, 8729.541)(427.207, 12741.99)(457.2378, 4363.4844)(438.60376, 241819.25)(439.73196, 69793.63)(441.23843, 41399.29)(442.24136, 6203.61)(465.49313, 2104.047)(467.21045, 20516.408)(445.5897, 26141.031)
Cedmilinol	Terpenoids	Limonoids	4398402	4172973	2277209	5423118	15020870	4401379	3475617	5410511	4341031	(440.78314, 4826.3623)(423.17557, 7504.9385)(425.51505, 438.32666)(427.1766, 582.99)(441.76312, 31691.424)(443.79736, 7830.8037)(444.20044, 1467.6333)(423.51782, 8240.373)(424.8662, 326.65)(458.7744, 14013.279)(459.78793, 4040.3572)(461.22696, 1278.812)(440.82928, 41955.406)(442.20703, 14811.842)(443.21997, 5196.1953)(444.2292, 65.59)(464.5187, 2304.861)(467.69366, 2356.3125)(469.1896, 9097.95)(4…
Nimonol	Terpenoids	Limonoids	14889526	15524505	16508774	96237496	97234792	98151560	3824139	3488570	3388925	(452.7543, 8705.224)(454.26175, 579.4766)(434.67654, 4107.3945)(439.2599, 11851.54)(440.2673, 167.42)(453.2626, 654314.0)(454.26547, 193186.88)(438.0079, 20815.5)(437.45905, 11897.331)(475.30103, 20315.94)(476.3037, 5928.74)(454.7797, 37159.418)(455.7822, 7579.623)(455.28183, 328.10336)(475.9967, 18030.658)(477.75217, 8067.4727)(481.27197, 9923.207)(461.2579, 1475.3251)
Deoxylimonin	Terpenoids	Limonoids	1	19037818	20573060	1	17076246	13968430	2665851	7388278	4569964	(455.60797, 5049.452)(458.1997, 376.35)(440.18976, 8192.635)(441.19562, 4104.835)(456.88663, 9106.38)(458.2185, 4105.55)(438.79922, 169890.45)(439.80225, 41054.49)(440.8102, 9761.565)(440.21036, 2886.565)(472.23398, 4866.02)(454.6516, 18371.021)(456.55606, 9039.967)(457.90274, 25918.553)(458.23895, 11585.59)(480.53214, 16168.742)(482.70248, 6169.016)(483.21246, 11798.15)(461.18442, 4611.203)
Deoxy-alpha-limonol	Terpenoids	Limonoids	8803550	5428153	6996693	41984060	40362000	41730983	1504812	1404487	1	(456.21136, 5468.804)(438.635, 10467.123)(457.223, 96631.875)(458.22864, 34934.113)(459.22696, 10856.95)(439.71887, 18828.186)(441.71774, 10838.775)(475.04663, 4669.1396)(478.25507, 6795.455)(456.48608, 6621.1426)(460.2506, 2058.7)(480.0633, 162316.0)(482.20972, 77594.04)(482.54382, 27823.736)(465.34808, 9474.427)(467.2073, 13582.77)
Cedrelone acetate	Terpenoids	Limonoids	4858517	5660732	6261969	2487611	2851562	3146667	6549755	5989074	5826834	(465.4739, 5198.4907)(467.479, 13031.216)(449.0441, 5758.66)(448.2107, 977.67993)(450.2086, 1961.83)(451.2246, 1949.71)(452.2147, 2252.11)(469.23254, 104230.93)(471.25128, 1519.625)(447.79156, 4849.0312)(448.23572, 1209.35)(485.3981, 6304.113)(486.00388, 10838.122)(486.25223, 3910.7566)(487.26248, 25887.82)(488.26572, 7927.34)(466.6524, 7682.836)(468.2611, 6213.0996)(489.33307, 22631.367)(490.553…
nimbolide	Terpenoids	Limonoids	1	5040705	8840308	43510260	43416656	43665274	7134223	7219647	6124736	(467.87344, 4868.9834)(470.8837, 15991.07)(471.88525, 10461.033)(472.2188, 5087.33)(449.1913, 29788.49)(450.53543, 10019.974)(453.2014, 11170.36)(467.2077, 224066.8)(468.20883, 73558.53)(469.21198, 25315.105)(470.2157, 766.83997)(451.19778, 25030.215)(452.20673, 6394.093)(455.2173, 13349.984)(484.52264, 65621.32)(485.80756, 42913.688)(486.81146, 10459.823)(489.25012, 19070.371)(490.25946, 8551.04…
Hortiolide A	Terpenoids	Limonoids	7224705	11517713	12837605	7996206	3805348	2044671	1	1042761	3898874	(468.83893, 7551.715)(469.2325, 2892.95)(450.8795, 12369.203)(453.22498, 45107.695)(454.22864, 13723.859)(469.22083, 22328.08)(470.224, 6988.08)(451.7112, 14450.343)(452.8804, 12737.841)(455.2124, 8896.175)(456.22705, 19977.615)(456.2191, 7454.38)(457.235, 10656.24)(486.6848, 4786.9)(490.2467, 2966.15)(469.2468, 32039.443)(471.40378, 14524.077)(472.5774, 6920.3335)(491.20493, 78237.78)(492.20547,…
Azadironolide / Epoxy nimonol	Terpenoids	Limonoids	3870220	1606541	8794253	24591512	25143090	25562112	8657958	10674890	8011160	(469.08768, 14943.957)(470.256, 4069.472)(471.4687, 3848.332)(472.2696, 212.96)(451.52884, 56316.22)(452.74677, 24706.488)(453.25308, 3409.2297)(454.2586, 206.09)(471.5049, 3574.1475)(470.2559, 2573.21)(471.266, 729.86)(455.25537, 10327.489)(452.2584, 1678.82)(486.4878, 2785.74)(469.93954, 1371.1733)(492.46603, 77888.08)(494.49106, 25535.066)(494.05014, 11601.389)(474.9059, 5492.81)(476.7484, 260…
Amoorinin	Terpenoids	Limonoids	9232089	2971947	4830646	47583625	48620496	44869488	514995678	587352846	565212923	(470.22534, 5612.03)(452.71667, 1096.8676)(455.2194, 11982.19)(456.2229, 3679.05)(457.2303, 5457.54)(458.242, 77.43)(473.04565, 19288.494)(473.57883, 6941.564)(453.22803, 163603.61)(454.22934, 43931.5)(489.69675, 9867.869)(491.7685, 5820.847)(470.42514, 5080.5137)(473.249, 10795.16)(474.2513, 5917.4)(475.2589, 4370.02)(493.7968, 5677.0625)(495.47937, 2345.4502)(497.71884, 3204.7449)(498.7265, 262…
11-Oxo-7alpha-obacunol	Terpenoids	Limonoids	10576307	1	1	32754884	42870340	39977460	3505427	4253729	1	(472.20227, 10405.786)(476.20728, 407.42667)(453.5288, 35614.918)(454.59497, 21266.17)(456.19116, 3397.495)(458.20514, 4904.5947)(459.2165, 3446.51)(455.204, 10411.08)(456.2063, 823.36)(457.22, 33669.37)(458.2227, 8671.5)(459.2036, 333.51)(460.2052, 30.0)(489.2346, 7611.1016)(490.23276, 3161.14)(471.22952, 16096.406)(472.2325, 6142.94)(495.19193, 7874.797)(497.5397, 6534.1465)(499.71143, 5723.989…
Limonol / Isoobacunoic acid	Terpenoids	Limonoids	2457538	1496158	1837593	10368715	10551610	18527328	3216274	1	3148907	(472.37463, 5160.3667)(473.5477, 650.35004)(475.226, 8927.39)(476.2284, 106.91)(477.2372, 6825.44)(454.70395, 9409.64)(457.21817, 16696.7)(458.5441, 2693.4365)(459.22235, 11355.77)(473.2129, 23173.715)(474.22333, 7851.678)(475.2166, 971.74)(455.60785, 9758.028)(456.4613, 3468.8975)(490.24332, 10579.854)(474.2398, 4285.824)(495.19836, 67314.625)(496.20636, 17294.447)(478.1914, 5548.0337)(480.19357…
Odoratone	Terpenoids	Limonoids	1	3460608	3154000	5985192	9907485	2031310	1193604	1537450	1578084	(473.85608, 6969.568)(474.36304, 2818.415)(454.5056, 4916.3887)(456.3513, 1344.89)(457.3548, 126.9)(455.34906, 27517.11)(456.35248, 7397.4766)(457.35736, 837.945)(497.8465, 20536.172)(498.0137, 15326.356)(480.0177, 4835.047)(482.15283, 8268.268)(483.3385, 1830.8)
Gedunin	Terpenoids	Limonoids	1	4052424	10036707	7135801	6361931	5798862	6982877	5211836	7278147	(483.98166, 4349.4053)(485.2512, 12664.53)(486.2409, 5601.31)(487.2297, 33588.34)(488.257, 13807.17)(464.79092, 6397.612)(466.9791, 10787.721)(468.2268, 4181.593)(468.5537, 12363.149)(469.56528, 4305.27)(484.04214, 13255.872)(484.90384, 122.87)(468.24756, 10590.45)(467.2364, 6320.58)(468.2307, 1305.1)(469.2338, 140.58)(503.93698, 2357.45)(504.93466, 5903.8164)(484.1237, 2205.2173)(485.2638, 12632…
Hortiolide C	Terpenoids	Limonoids	10781442	1	19833326	29004480	29022680	55902540	12508071	11809474	11673485	(486.20773, 5841.7573)(487.55884, 2846.3333)(487.2322, 21889.01)(467.70663, 7159.7295)(469.20844, 7179.742)(470.218, 14397.478)(471.55154, 16904.697)(472.21948, 5683.25)(489.22852, 137433.6)(487.22165, 2573.6099)(467.20602, 378212.34)(468.20886, 97899.72)(469.2122, 25588.197)(470.21622, 992.31006)(502.2394, 2754.4543)(484.23123, 58960.613)(485.4064, 24054.51)(486.24536, 5948.148)(509.21655, 7320.…
Deacetylnimbin	Terpenoids	Limonoids	3141603	4461563	4454448	234259586	229389760	226714352	3897669	2425526	1	(498.42816, 2689.44)(500.2365, 1344.69)(501.2457, 3617.64)(480.20593, 70.229996)(499.63007, 211465.95)(500.635, 60744.6)(501.2375, 27289.936)(502.2395, 5582.395)(481.51035, 13879.294)(482.6522, 11396.92)(484.73077, 58599.367)(485.733, 18487.195)(486.74078, 3699.38)(487.2505, 118.91)(517.55206, 13983.673)(517.8659, 5411.072)(519.4627, 4586.8003)(498.49896, 798.07996)(521.22003, 348211.5)(522.21686…
Hortiolide D	Terpenoids	Limonoids	1	1	1	7345535	3085606	4780686	1	586309	680144	(501.37756, 9440.464)(484.53564, 15173.246)(486.20486, 5923.187)(483.70853, 23092.43)(484.87656, 8687.653)(489.2049, 7519.69)(518.2456, 11273.992)(500.7317, 3515.3477)(502.24207, 8576.365)(503.24, 13884.24)(504.2296, 8619.94)(523.1856, 7175.4966)(524.19354, 991.07)(505.1819, 141267.92)(506.1859, 32114.67)
11-Oxo-7alpha-obacunyl acetate	Terpenoids	Limonoids	4346534	4704357	1	47173432	10345642	32826020	3258226	3287004	3197789	(513.2105, 19377.32)(514.22046, 9813.784)(515.213, 3796.26)(495.1987, 105954.11)(496.20636, 31454.76)(532.751, 7836.642)(533.75964, 2131.315)(535.2521, 1712.44)(513.9887, 9102.436)(517.23706, 27461.104)(518.23846, 8952.601)(519.2537, 17086.21)(539.0122, 19154.387)(540.0213, 15947.111)(541.026, 14010.838)(540.2051, 1477.675)(522.44653, 2078.1301)(523.2167, 853.22)
11b-Hydroxy-7alpha-obacunyl acetate	Terpenoids	Limonoids	1	1	1	6136794	24225920	6171817	11799885	11284474	11536452	(515.2333, 4902.885)(516.2357, 128.01)(497.22473, 4170.7197)(498.232, 161.515)(517.24097, 1464.2849)(519.2525, 2171.58)(499.2317, 99449.4)(500.23474, 26265.076)(501.2374, 14971.54)(502.2397, 175.19)(534.8627, 2044.182)(537.6182, 1842.9166)(516.003, 20575.695)(517.2596, 8683.72)(518.93304, 1162.11)(539.2338, 1869.4366)(541.2282, 752.52997)(544.2493, 576.55)(521.2187, 144677.73)(522.21594, 83359.2)…
photogedunin	Terpenoids	Limonoids	3970704	3899926	1	10930207	2288569	17749704	6737784	6650648	8771076	(515.5134, 18094.238)(517.431, 10687.518)(517.5734, 9947.934)(518.5711, 21840.385)(519.8931, 21276.03)(520.2265, 12377.46)(496.3344, 17645.287)(499.2093, 9747.58)(501.2271, 28619.81)(502.2305, 7307.77)(516.72955, 8889.467)(497.21442, 14153.166)(498.2214, 3564.3381)(533.6309, 4048.1086)(535.257, 6142.76)(536.506, 14298.03)(536.7661, 6327.1553)(537.76825, 31824.26)(538.2641, 10190.41)(514.5808, 436…
Toosendanal	Terpenoids	Limonoids	7032580	6098476	1	6418163	4715637	6680852	875269	441266	1480509	(556.2261, 27931.002)(557.23395, 13061.96)(558.2449, 3248.68)(538.8376, 6011.724)(540.2146, 10802.5)(542.7363, 6214.8477)(543.2212, 78444.43)(544.2368, 29630.09)(559.2376, 42857.19)(558.2389, 19115.273)(541.23413, 2708.8699)(542.25, 22501.365)(543.25464, 8655.664)(545.2471, 1688.7167)(574.55585, 6831.4185)(575.2728, 758.38)(559.41547, 2322.6245)(561.2631, 4332.05)(561.77246, 1646.1649)(562.2713, …
Isonimbinolide	Terpenoids	Limonoids	5274072	5374456	4667557	15979697	27455568	21864538	391315	835140	835515	(572.2185, 11630.97)(554.20856, 40393.887)(555.2124, 10009.37)(556.2165, 152.51)(575.7349, 5382.67)(555.2191, 59506.57)(556.22235, 15904.524)(557.22736, 9087.263)(558.232, 141.09999)(592.0943, 65761.23)(592.75867, 33802.383)(594.2608, 7825.346)(595.289, 7179.92)(575.863, 15888.33)(598.83093, 2634.2002)(599.23987, 13329.728)(581.6182, 9250.116)(583.228, 43382.758)
11-Oxocneorin G	Terpenoids	Limonoids	7116321	6413048	7102659	4883035	6283643	3915267	778787	821077	815651	(575.97986, 905.3675)(576.248, 26394.37)(577.2324, 9309.83)(555.21765, 31928.191)(556.22363, 11417.204)(557.2275, 4459.467)(575.24475, 71092.33)(576.2488, 23906.621)(577.2407, 8306.715)(579.7585, 2803.825)(580.2503, 22037.62)(557.22974, 31308.176)(558.22754, 11048.615)(561.22815, 62531.09)(562.2318, 19495.828)(593.94403, 11248.84)(594.8886, 3969.6316)(575.5123, 12195.848)(576.2667, 8280.716)(578.…
11beta-Hydroxycneorin G	Terpenoids	Limonoids	12356223	10844736	11782871	1	10791760	11262760	25688630	23281452	22641361	(577.2553, 65261.03)(576.2483, 29805.92)(577.2447, 5218.7)(557.23267, 40915.418)(558.239, 17367.676)(559.584, 1614.0366)(563.76404, 12552.075)(564.2539, 24837.21)(593.94366, 105316.99)(595.614, 76257.9)(596.61993, 27114.447)(596.282, 1169.0)(575.87665, 55457.887)(576.2831, 41632.08)(577.2676, 14922.215)(600.0483, 8087.9976)(600.7534, 3604.4873)(602.24316, 30546.824)(604.23975, 13326.6)(581.9895, …
Quivisianthone / 1-O-Deacetylohchinolide B	Terpenoids	Limonoids	2917840	5917549	6113035	1	10542834	8204035	1593422	4565667	6106172	(582.4561, 9708.179)(583.801, 907.615)(585.2833, 8702.24)(586.2884, 1787.8)(587.2933, 6824.11)(588.2987, 770.45)(565.07556, 5669.534)(566.60724, 8117.281)(567.6227, 1312.6766)(569.2871, 14713.381)(570.2866, 3685.83)(583.7876, 16765.178)(584.96564, 8018.596)(585.3025, 1158.8)(565.682, 9532.144)(567.29175, 1102.42)(569.2879, 11686.84)(570.2875, 1201.63)(571.2993, 9452.4)(601.31586, 7173.677)(603.31…
Amotsangin D	Terpenoids	Limonoids	693328	3762993	3231455	1	2585567	2678010	1	1222266	866394	(587.60065, 5105.1367)(566.9639, 13759.694)(568.24866, 4296.91)(569.92365, 10467.319)(570.2537, 4843.71)(571.2643, 18349.975)(572.27075, 5436.375)(587.78784, 38280.99)(588.7954, 30432.73)(590.2969, 37406.594)(590.2987, 22794.79)(591.2908, 7686.79)(567.2489, 3110.9102)(602.6997, 36888.836)(603.7012, 13648.576)(605.29926, 8787.66)(606.308, 1783.29)(586.6347, 6856.0405)(587.63306, 2248.1233)(588.636…
Amotsangin A	Terpenoids	Limonoids	5415180	2188537	1	1	1	1	1	1	1	(594.2945, 23310.34)(595.2926, 9626.96)(614.28784, 12157.0)(616.2988, 9173.8955)(631.3129, 15463.79)(612.3063, 4153.34)(636.2772, 60616.11)(637.2815, 21811.844)(638.29083, 11711.064)(639.29614, 2219.145)(640.3075, 22258.41)(641.3085, 10785.65)(617.2815, 9125.235)
Hirtin	Terpenoids	Limonoids	1	1724889	902843	6752993	1	4529168	1279117	1219025	997281	(599.2394, 17064.64)(600.249, 2776.28)(601.2507, 19509.3)(579.2114, 2087.6667)(581.21814, 1190.69)(583.2224, 914.265)(598.5702, 2993.9902)(599.91376, 8126.193)(601.2539, 4291.5933)(601.2584, 5596.365)(602.74774, 63856.566)(603.2397, 86254.33)(583.2351, 17046.73)(584.2285, 20872.31)(616.97864, 3341.7888)(616.7581, 16913.121)(617.7607, 12059.865)(618.7782, 7542.385)(619.77765, 11761.37)(620.2697, 8…
cedrelanolide	Terpenoids	Limonoids	7515321	2271129	1119777	7884836	6481076	5442881	1989509	1	2132050	(601.76245, 2423.665)(583.7511, 19628.734)(586.2415, 6557.3)(587.2493, 684.36)(602.76935, 56510.625)(605.2774, 34001.004)(606.2899, 9824.5)(607.2886, 2627.51)(584.5424, 37825.926)(586.06494, 17716.432)(585.2412, 7097.49)(618.91516, 8045.078)(620.55383, 3624.7827)(621.9771, 8800.406)(622.97046, 6099.047)(623.3004, 5668.98)(624.3099, 21990.55)(600.2813, 4655.5874)(601.2925, 2631.57)(625.2457, 10480…
1-O-Deacetylohchinolide A	Terpenoids	Limonoids	57708944	53755768	62070816	21064112	7481544	21170400	6923181	1	6654110	(605.7805, 137860.77)(606.7819, 50580.457)(607.7734, 87446.65)(609.0763, 30710.691)(586.9136, 2810.39)(609.2689, 83412.33)(610.2716, 30071.074)(611.2749, 5350.27)(588.272, 22937.275)(589.2681, 9269.442)(591.2866, 7866.97)(592.2925, 7712.03)(593.27026, 29231.002)(623.80597, 14504.94)(624.8059, 5934.0405)(627.3115, 2300.4534)(604.2885, 119471.41)(605.29034, 43040.81)(606.2944, 13214.68)(630.25885, …
Amotsangin B	Terpenoids	Limonoids	5415180	2188537	1	2383374	2080800	4667582	781609	788140	775430	(612.2828, 8025.27)(594.28046, 13984.151)(595.2751, 4353.738)(614.28937, 6914.4844)(615.70233, 5523.9346)(616.31323, 282.265)(596.2795, 6342.4634)(598.2847, 2314.51)(601.2901, 1179.1699)(631.3199, 16726.188)(632.32446, 4942.0234)(633.3245, 1150.6)(612.3063, 4153.34)(636.28503, 33170.883)(637.287, 10622.186)(638.29285, 5607.9556)(639.28577, 5192.28)(640.8982, 10987.674)(641.3085, 10785.65)(619.529…
Amooramide E	Terpenoids	Limonoids	1	1	1	2266557	5753431	5263597	41514585	41876641	51589279	(615.0934, 3382.166)(616.5425, 50501.47)(617.7982, 15322.055)(618.9634, 9416.1045)(619.2997, 7532.05)(596.6148, 8050.182)(597.95496, 7568.275)(599.0979, 1613.742)(601.2894, 1787.7)(616.9694, 7596.4497)(619.9705, 38026.633)(621.30554, 18054.66)(598.7934, 4377.79)(600.306, 3302.7)(601.2958, 42672.57)(602.3058, 16992.65)(603.2993, 9812.31)(633.8335, 4074.355)(634.83875, 1020.6975)(636.33105, 312.173…
Amotsangin F	Terpenoids	Limonoids	1	1	1	1	2860935	2498695	56463425	56484706	53891433	(618.26074, 16891.74)(619.26227, 307.96002)(602.24567, 3606.2532)(601.2458, 1537.86)(602.26276, 13216.96)(603.2634, 8964.005)(604.2505, 5168.875)(636.27734, 25183.361)(637.2808, 15943.547)(638.2897, 805.805)(619.93854, 193.71667)(622.2893, 8408.966)(621.2869, 5167.45)(622.2908, 11734.89)(623.2986, 5585.89)(643.9283, 11524.891)(642.2588, 8464.18)(626.5696, 45346.973)(626.2271, 40267.18)(627.237, 1…
Amooramide G	Terpenoids	Limonoids	3566887	3525876	3652139	2477530	2586790	3218861	535433	271151	2755158	(618.8729, 2429.386)(619.94257, 7619.2734)(621.2859, 5008.915)(636.53156, 58659.27)(637.2806, 27417.303)(638.28827, 12840.513)(639.29407, 3173.3066)(617.2637, 48062.73)(618.2587, 28245.312)(619.25464, 11218.07)(652.7962, 10784.362)(653.9643, 2113.2617)(655.65656, 5654.6235)(656.3259, 297.85)(635.67017, 9795.082)(637.69794, 11697.475)(638.9006, 10382.18)(639.62494, 3871.9304)(657.6566, 7867.204)(6…
ohchnolide B	Terpenoids	Limonoids	70869856	60578756	99863468	246644640	198669404	137991008	7747915	6549573	6655829	(624.2863, 6983.457)(625.2892, 1701.6675)(606.2746, 79.11)(607.2896, 978781.7)(608.2926, 388285.03)(609.29486, 78931.58)(610.29694, 15248.872)(653.2935, 7189.0234)(629.26996, 18336.21)(630.27295, 7465.0015)
ohchnolide A	Terpenoids	Limonoids	6371354	7538809	7374072	45778390	32376573	42375891	518673	520226	801950	(628.2688, 13340.634)(629.26953, 5297.1465)(649.68164, 8642.59)(630.7855, 21229.217)(630.2806, 10153.637)(631.2761, 641.365)(664.2954, 2435.9001)(646.29395, 2598.9268)(671.5105, 3590.4)(672.52954, 744.5826)(673.6186, 150.18333)(674.9365, 4324.6133)(675.2675, 4233.4)(651.2612, 6586.2866)(652.2673, 2332.7932)(653.2711, 1055.63)
Amooramide D	Terpenoids	Limonoids	1	3326380	4570238	1	1	1	121463693	135726634	145524334	(630.3216, 8081.216)(631.5326, 2533.412)(614.8183, 852.6)(614.3028, 43.84)(630.3119, 630.52)(631.3125, 2796.05)(632.3196, 287.995)(633.32336, 3243.095)(612.3057, 788.26)(615.3063, 83.9)(617.3205, 339.28)(646.843, 3986.915)(647.3279, 836.16)(652.903, 4328.4297)(655.6419, 4741.6235)(634.8992, 5686.2397)(636.70044, 1459.788)(637.6951, 10360.988)(637.9717, 14587.036)(638.3187, 8048.505)
Amotsangin E	Terpenoids	Limonoids	1382494	1	1	4133256	4365209	42645374	438982	581531	570392	(632.6103, 5794.0024)(635.2677, 6631.58)(636.271, 928.11)(637.2844, 6635.11)(614.92944, 2274.8901)(619.25366, 415.27)(620.28394, 6175.42)(634.2678, 7927.31)(635.2719, 1810.4026)(637.2844, 6604.15)(639.3008, 20630.254)(618.26605, 5469.9004)(620.03265, 3668.3926)(650.2955, 350.26663)(634.2925, 11059.91)(635.2936, 1846.32)(636.2942, 23641.32)(637.299, 8773.02)(638.3053, 6290.85)(656.26697, 2575.7502…
1-O-Detigloyl-1-O-benzoylohchinolal	Terpenoids	Limonoids	4236432	6105572	5781591	6547060	7178353	1	1382760	1443581	2911257	(634.878, 7331.2705)(635.8793, 2894.9502)(637.2813, 7809.9766)(639.29663, 26528.016)(640.2999, 9213.59)(616.9275, 13384.645)(619.0228, 7127.478)(620.5331, 18563.193)(621.5435, 25413.496)(621.77893, 11934.285)(622.274, 12368.1)(638.27826, 69321.69)(639.2814, 25177.49)(640.28546, 7511.1196)(639.2951, 3409.87)(640.307, 23458.71)(622.78564, 62308.652)(623.2935, 5498.42)(653.1445, 10965.13)(654.4772, …
Amotsangin C / Amotsangin G	Terpenoids	Limonoids	3200138	13735937	2444233	9158348	8009993	8105311	6429647	6419966	1983345	(642.3032, 7683.05)(643.303, 3258.2)(625.5493, 5356.415)(643.3118, 13349.215)(644.3143, 4963.87)(625.5266, 21568.979)(626.5646, 8117.667)(627.6945, 3411.6418)(630.30286, 6470.81)(660.84155, 7991.0938)(661.3273, 4995.3447)(643.8144, 26993.402)(645.31934, 12471.831)(665.7955, 3963.2524)(667.2986, 1151.72)(671.3167, 2404.61)(647.9494, 6334.5596)(649.1625, 2780.5234)(651.9646, 4823.2437)(653.307, 702…
Amooramide A	Terpenoids	Limonoids	5260030	6765840	1	1	1605970	1192492	24981787	36452736	24169449	(648.2889, 4380.54)(630.6018, 30070.791)(631.6103, 12211.239)(632.6104, 6155.86)(635.2982, 1997.78)(636.2874, 7535.69)(650.2796, 19103.607)(651.5377, 6604.815)(652.6253, 2219.17)(633.9473, 4352.573)(635.6265, 4854.143)(667.29974, 3990.0225)(669.3102, 934.78)(670.3091, 1883.88)(650.0472, 3627.31)(653.3122, 11973.88)(654.3145, 2308.595)(673.28577, 1945.28)(676.2656, 10467.575)(677.28296, 3164.525)(…
1-O-Detigloyl-1-O-cinnamoylohchinolal	Terpenoids	Limonoids	1257652	2635067	2692160	6411110	1678435	1	552628	677099	840555	(660.62866, 1900.7802)(662.6398, 2906.95)(664.2865, 9021.355)(664.2952, 5160.43)(665.2894, 7328.59)(642.2858, 16946.098)(643.28326, 7224.117)(644.2937, 1123.1466)(645.3134, 240.72)(661.3019, 5947.2383)(662.3105, 1680.4434)(663.2938, 165.375)(645.2938, 4709.225)(678.31433, 10455.26)(679.312, 4200.11)(660.64655, 1990.12)(686.2755, 3725.756)(684.95703, 902.52)(686.3031, 364.485)(668.2927, 5402.5376)…
Amooramide B	Terpenoids	Limonoids	1640040	1	1854487	9891008	9780263	9378174	5074112	5362564	5553909	(662.2889, 24724.754)(663.2971, 16057.71)(664.303, 3852.445)(644.28076, 32667.754)(645.28625, 12456.96)(646.2901, 524.95996)(664.3263, 2535.415)(666.3282, 3817.68)(646.3112, 8490.34)(647.30096, 432.5167)(648.3079, 781.5434)(649.29706, 3222.8499)(650.30194, 113.293335)(651.3006, 5526.33)(682.53723, 5336.792)(683.54895, 1533.6859)(683.35443, 86505.305)(684.3572, 35577.605)(662.9951, 20322.053)(664.…
1-O-Deacetyl-1-O-tigloylohchinolide B	Terpenoids	Limonoids	18780488	16239617	18333642	1054121	1073257	1097365	87075416	52147292	72602096	(664.3205, 5604.51)(665.3401, 588.11)(648.71906, 9210.399)(648.3217, 5392.59)(650.3238, 11122.12)(651.3394, 3907.0369)(649.3207, 3046.29)(649.3216, 70.63)(652.317, 1139.69)(683.35455, 865435.25)(684.5245, 377453.72)(685.53467, 651151.3)(686.5405, 264501.2)(687.5522, 277391.75)(688.3879, 202067.56)(668.37537, 2353.0522)(670.3808, 1413.31)(693.3221, 29834.506)(672.1581, 381.1683)(674.8274, 1581.217…
1-O-Deacetyl-1-O-benzoylohchinolide B	Terpenoids	Limonoids	2185295	2178785	2170146	1	1	1	1	1	1	(670.3249, 3035.4001)(673.3284, 352.05664)(687.355, 15960.086)(688.3538, 5566.17)(689.3537, 163.01)(692.3018, 41181.76)(693.30566, 15915.733)(694.31024, 3452.8965)
1-cinnamoyl-3,11-dihydroxymeliacarpin	Terpenoids	Limonoids	863741	957497	1007325	2927593	2808079	2775615	1	196730	195554	(683.76733, 11523.513)(684.7757, 3283.19)(685.76764, 267.45502)(669.2705, 8445.78)(670.2622, 466.33)(683.76965, 8988.105)(684.7754, 1860.7051)(686.2885, 1725.92)(669.7737, 5419.2354)(670.76135, 701.575)(671.29193, 2754.955)(701.3001, 8339.805)(702.5104, 2533.9778)(703.7224, 1009.758)(704.57745, 4007.4824)(705.31616, 930.54004)(683.54895, 603.9525)(691.2363, 248.29)
1-O-Deacetyl-1-O-tigloylohchinolide A	Terpenoids	Limonoids	2185295	2178785	2170146	1138813	1112744	808191	819427	889217	566052	(687.312, 524.99)(688.3027, 721.86)(670.3249, 3035.4001)(673.3284, 352.05664)(687.355, 15960.086)(688.3538, 5566.17)(689.3537, 163.01)(692.2927, 26231.645)(693.2957, 9821.195)(694.30457, 2144.7058)
Nimbolidin C	Terpenoids	Limonoids	1	8242176	8155057	11481454	11972668	12201773	70959208	71588656	73228432	(688.31976, 2341.5151)(668.3206, 46407.117)(669.3251, 18852.078)(670.3275, 13507.34)(671.32495, 3049.31)(672.3246, 233.89)(704.3653, 1746.7567)(686.36847, 340966.72)(687.3695, 2790.255)(709.31036, 2748.528)(710.31854, 658.8901)(692.30865, 2615.706)(693.3093, 1665.9)
Amooramide C	Terpenoids	Limonoids	4306866	4205536	4071301	2547666	2545811	2594651	537588	554993	531899	(692.3018, 39582.023)(693.30566, 15146.153)(694.31024, 3234.26)(674.80255, 4155.2334)(679.30695, 14323.609)(680.31024, 4761.1167)(699.32965, 63151.645)(680.4924, 6469.154)(679.2964, 309.52)(680.3151, 498.42)(715.3653, 652.3767)(693.6702, 11881.887)(694.6197, 4285.4526)(695.33246, 1656.5166)(698.3654, 166.04)(718.3262, 202.23665)
Nimbolidin B	Terpenoids	Limonoids	908793	875089	832337	27294838	22996740	22842040	8643306	9048243	8776503	(698.33746, 531.78)(680.32477, 3046.0032)(700.103, 90015.64)(701.10583, 32877.68)(701.3572, 11178.333)(702.3503, 2766.7998)(682.597, 13373.546)(683.3389, 10031.853)(684.3279, 202.565)(717.10394, 19389.15)(718.85803, 9151.0)(719.3756, 1028294.1)(720.3793, 438333.2)(721.3856, 177379.8)(698.8602, 46124.977)(700.3564, 31487.34)(701.3598, 15018.54)(702.3592, 3185.96)(721.8879, 6986.182)(723.3208, 2137…
Nimbolidin A	Terpenoids	Limonoids	1934232	1952567	1946229	1174906	1333977	3281790	683397	522928	559239	(721.9924, 6157.36)(723.9183, 2774.2178)(724.3254, 232.65)(704.8052, 1352.875)(705.3303, 1797.89)(707.3054, 1208.17)(721.5696, 6602.925)(722.8248, 2526.205)(724.3261, 247.56)(705.9146, 28648.365)(707.3212, 17607.287)(708.31396, 8327.89)(709.3074, 918.44)(741.36066, 623.975)(740.3408, 399.32)(720.33936, 3684.975)(745.6428, 921.8433)(746.3069, 1310.6)(726.14325, 2129.6301)(729.7971, 914.8275)(731.2…
Nimbolidin F	Terpenoids	Limonoids	1	1	1	1134319	1117095	1129389	9384073	9932289	2674792	(740.37317, 4737.51)(743.3752, 110150.05)(744.3781, 46972.88)(745.3848, 23315.53)(746.3896, 6867.61)(747.3973, 1767.84)(759.1649, 16715.64)(760.4106, 8242.793)(761.40875, 1410.4733)(743.81165, 9468.299)(744.81433, 1899.8679)(743.39954, 7993.165)(744.401, 2251.445)(745.4114, 6294.82)(746.4149, 195.815)(764.6922, 692.22003)(749.6888, 2847.548)(749.70685, 4390.02)(750.38293, 292.095)(751.3863, 313.1…
Nimbolidin E	Terpenoids	Limonoids	112136	98348	347444	103931	141163	169515	1119576	1118545	1111753	(767.4053, 4338.64)(768.41016, 524.755)(755.408, 10418.109)(788.7731, 2262.5535)(788.44104, 351.06)(767.4096, 2795.682)(769.42596, 7365.28)(771.4535, 3255.475)(789.3862, 6026.6367)(773.3872, 6182.9634)(774.3897, 1307.8732)(775.3983, 22682.062)(776.4043, 13594.25)(777.3973, 6483.513)
Nimbolidin D	Terpenoids	Limonoids	1	1	1	520565	1	555918	2803311	2934717	1621484	(778.38293, 7033.91)(760.8782, 3240.0)(762.3934, 1228.9701)(763.3954, 1517.715)(764.4011, 274.045)(779.3942, 7461.6333)(780.395, 4190.51)(761.3997, 5516.65)(762.3859, 4353.78)(799.4535, 1611.6)(780.751, 1934.3566)(803.38684, 3191.2542)(787.37634, 1271.562)(787.3873, 1035.79)
Amooramide F	Terpenoids	Limonoids	1	1	1	248934	255275	236342	3864204	3970116	1	(780.34924, 701.375)(763.1429, 2491.312)(766.3537, 2391.335)(767.84546, 1447.7899)(768.3477, 264.41)(787.3934, 8632.507)(764.3566, 3734.99)(765.36066, 1354.9967)(803.428, 1636.3969)(780.395, 4355.76)(785.3406, 1370.56)(786.3423, 560.845)

## Sheet: Table S2
Var ID (Primary)	Class	Sub-class	M1.VIP[2+0+0]	2.44693 * M1.VIP[2]cvSE	Log FC ([Toona leaf] vs [Aphanamixis leaf])	Regulation	Log FC ([Melia leaf] vs [Aphanamixis leaf])	Regulation	Log FC ([Melia leaf] vs [Toona leaf])	Regulation
Nimonol	Terpenoids	Limonoids	1.19	0.33	1.9	up	4.65	up	2.74	up
Quercetin 3-O-xylosyl-rutinoside / Quercetin 3-O-rhamnosyl-rhamnosyl-glucoside	Flavonoids	Flavonols	1.19	0.28	-0.23	down	17.87	up	18.1	up
6''-O-Malonylgenistin	Flavonoids	Isoflavonoids	1.19	0.28	0.02	up	16.99	up	16.96	up
p-Coumaroylquinic acid / 3-p-Coumaroylquinic acid / 4-p-Coumaroylquinic acid / 5-p-Coumaroylquinic acid	Phenolic acids	Hydroxycinnamic acids	1.19	0.28	-0.85	down	4.48	up	5.33	up
Cyanidin 3-O-glucosyl-rutinoside	Flavonoids	Anthocyanins	1.18	0.28	-0.23	down	18.27	up	18.5	up
Dihydromyricetin 3-O-rhamnoside	Flavonoids	Dihydroflavonols	1.18	0.31	-0.35	down	-3.55	down	-3.19	down
5-Pentadecylresorcinol	Other polyphenols	Alkylphenols	1.18	0.37	-0.58	down	-19	down	-18.41	down
Delphinidin 3-O-(6''-acetyl-glucoside)	Flavonoids	Anthocyanins	1.18	0.26	-0.18	down	-17.78	down	-17.6	down
1-cinnamoyl-3,11-dihydroxymeliacarpin	Terpenoids	Limonoids	1.18	0.41	7.89	up	9.59	up	1.7	up
Pelargonidin 3-O-(6''-malonyl-glucoside)	Flavonoids	Anthocyanins	1.18	0.42	16.53	up	18.33	up	1.8	up
Jaceidin 4'-O-glucuronide	Flavonoids	Flavonols	1.18	0.44	16.71	up	18.26	up	1.55	up
Cyanidin 3-O-(6''-acetyl-glucoside) / Cyanidin 3-O-(6''-acetyl-galactoside)	Flavonoids	Anthocyanins	1.18	0.29	-0.32	down	-19.59	down	-19.27	down
Secoisolariciresinol-sesquilignan	Lignans	Lignans	1.18	0.26	-13.75	down	10.32	up	24.07	up
Delphinidin 3-O-galactoside	Flavonoids	Anthocyanins	1.18	0.44	-1.44	down	-20.85	down	-19.41	down
Pyrogallol	Other polyphenols	Other polyphenols	1.17	0.42	1.87	up	3.49	up	1.62	up
(+)-Catechin 3-O-gallate / (-)-Epicatechin 3-O-gallate	Flavonoids	Flavanols	1.17	0.2	0.31	up	-18.22	down	-18.52	down
(+)-Catechin 3-O-glucose	Flavonoids	Flavanols	1.17	0.27	0.64	up	0.02	up	-0.62	down
3-Sinapoylquinic acid / 4-Sinapoylquinic acid / 5-Sinapoylquinic acid	Phenolic acids	Hydroxycinnamic acids	1.17	0.22	-1.32	down	0.8	up	2.12	up
Delphinidin 3-O-glucoside	Flavonoids	Anthocyanins	1.17	0.45	-1.44	down	-2.78	down	-1.33	down
p-Coumaroyl tartaric acid	Phenolic acids	Hydroxycinnamic acids	1.17	0.28	0.54	up	-19.35	down	-19.88	down
Isorhamnetin 3-O-galactoside / Isorhamnetin 3-O-glucoside	Flavonoids	Flavonols	1.17	0.32	-16.88	down	0.58	up	17.46	up
Amooramide B	Terpenoids	Limonoids	1.17	0.32	-8.75	down	0.74	up	9.49	up
Pelargonidin 3-O-arabinoside	Flavonoids	Anthocyanins	1.17	0.4	0.58	up	1.75	up	1.17	up
Azadironolide / Epoxy nimonol	Terpenoids	Limonoids	1.17	0.21	-1.48	down	1.35	up	2.83	up
Malvidin 3-O-(6''-acetyl-glucoside)	Flavonoids	Anthocyanins	1.16	0.42	0.11	up	6.21	up	6.09	up
Carnosic acid	Other polyphenols	Phenolic terpenes	1.16	0.36	-3.28	down	-6.07	down	-2.79	down
Quercetin / Morin	Flavonoids	Flavonols	1.16	0.32	-0.06	down	-14.81	down	-14.75	down
Peonidin 3-O-galactoside / Peonidin 3-O-glucoside	Flavonoids	Anthocyanins	1.16	0.38	1.23	up	-2.77	down	-4	down
Sesaminol / Episesaminol / Sesamolin	Lignans	Lignans	1.16	0.37	-20.41	down	0.61	up	21.02	up
Quercetin 3-O-glucoside / Quercetin 3-O-galactoside	Flavonoids	Flavonols	1.16	0.36	-3.03	down	-4.36	down	-1.33	down
Delphinidin 3-O-xyloside / Delphinidin 3-O-arabinoside	Flavonoids	Anthocyanins	1.16	0.38	-3.18	down	-3.22	down	-0.04	down
7-Hydroxysecoisolariciresinol	Lignans	Lignans	1.16	0.34	-3.72	down	-4.52	down	-0.8	down
Piceatannol 3-O-glucoside	Stilbenes	Stilbenes	1.16	0.31	-6.68	down	-11.64	down	-4.96	down
Pelargonidin 3,5-O-diglucoside	Flavonoids	Anthocyanins	1.16	0.32	-17.71	down	-17.6	down	0.11	up
Protocatechuic acid 4-O-glucoside	Phenolic acids	Hydroxybenzoic acids	1.16	0.32	-21.97	down	-21.86	down	0.11	up
5-O-Galloylquinic acid	Phenolic acids	Hydroxybenzoic acids	1.16	0.32	-19.55	down	-19.44	down	0.11	up
Chrysoeriol 7-O-glucoside	Flavonoids	Flavones	1.16	0.32	-18.95	down	-18.84	down	0.11	up
5-Nonadecenylresorcinol	Other polyphenols	Alkylphenols	1.16	0.4	2.28	up	-0.03	down	-2.3	down
Narirutin 4'-O-glucoside	Flavonoids	Flavanones	1.16	0.32	-19.07	down	-18.97	down	0.11	up
Delphinidin 3-O-glucosyl-glucoside	Flavonoids	Anthocyanins	1.16	0.33	-18.47	down	-18.36	down	0.11	up
Nimbolidin C	Terpenoids	Limonoids	1.16	0.35	-11.02	down	-6.04	down	4.97	up
Pelargonidin 3-O-(6''-succinyl-glucoside)	Flavonoids	Anthocyanins	1.16	0.33	-18.03	down	-18.04	down	-0.02	down
Pelargonidin	Flavonoids	Anthocyanins	1.16	0.4	-2.51	down	-9.25	down	-6.74	down
Cirsilineol / Eupatorin / Pebrellin	Flavonoids	Flavones	1.16	0.36	-9.09	down	-20.14	down	-11.05	down
7-Oxomatairesinol / Sesamolinol	Lignans	Lignans	1.16	0.29	-4.39	down	-3.54	down	0.84	up
p-Coumaric acid 4-O-glucoside	Phenolic acids	Hydroxycinnamic acids	1.16	0.32	-2.86	down	-2.65	down	0.21	up
Quercetin 3-O-rutinoside / Quercetin 3-O-galactoside 7-O-rhamnoside	Flavonoids	Flavonols	1.16	0.33	-18.98	down	-18.87	down	0.11	up
Pelargonidin 3-O-rutinoside	Flavonoids	Anthocyanins	1.16	0.39	20.3	up	20.72	up	0.43	up
Spinacetin 3-O-glucosyl-(1-6)-[apiosyl(1-2)]-glucoside	Flavonoids	Flavanols	1.16	0.32	-19.74	down	-19.64	down	0.11	up
Scutellarein / Luteolin	Flavonoids	Flavones	1.16	0.4	3.6	up	-18.66	down	-22.26	down
Methylgalangin	Flavonoids	Flavonols	1.16	0.26	-20.94	down	-3.17	down	17.76	up
Kaempferol 3-O-rhamnoside	Flavonoids	Flavonols	1.16	0.41	2.6	up	0.02	up	-2.58	down
Isohydroxymatairesinol / 7-Hydroxymatairesinol	Lignans	Lignans	1.15	0.3	-2.91	down	-2.38	down	0.53	up
3,4-Dihydroxyphenylglycol	Other polyphenols	Other polyphenols	1.15	0.29	-1.62	down	1.93	up	3.55	up
Caffeic acid 4-O-glucoside	Phenolic acids	Hydroxycinnamic acids	1.15	0.39	-8.78	down	-21.07	down	-12.3	down
Kaempferol 3-O-galactoside / Kaempferol 3-O-glucoside	Flavonoids	Flavonols	1.15	0.25	-0.18	down	-3.32	down	-3.14	down
Apigenin 6-C-glucoside	Flavonoids	Flavones	1.15	0.41	3.43	up	0.05	up	-3.38	down
Prodelphinidin trimer C-GC-C / Prodelphinidin trimer GC-C-C	Flavonoids	Flavanols	1.15	0.4	16.11	up	-0.12	down	-16.24	down
Kaempferol 3-O-galactoside 7-O-rhamnoside / Kaempferol 3-O-rutinoside	Flavonoids	Flavonols	1.15	0.41	20.58	up	-0.12	down	-20.7	down
1-O-Deacetyl-1-O-benzoylohchinolide B	Terpenoids	Limonoids	1.15	0.4	20.83	up	-0.12	down	-20.95	down
Myricetin 3-O-arabinoside	Flavonoids	Flavonols	1.15	0.41	19.15	up	-0.12	down	-19.27	down
3-Hydroxybenzoic acid	Phenolic acids	Hydroxybenzoic acids	1.15	0.25	20.6	up	20.47	up	-0.14	down
Neodiosmin / Diosmin	Flavonoids	Flavones	1.15	0.4	7.36	up	-17.62	down	-24.98	down
d-Viniferin / e-Viniferin	Stilbenes	Stilbenes	1.15	0.42	21.88	up	-0.12	down	-22	down
Dihydroquercetin 3-O-rhamnoside	Flavonoids	Dihydroflavonols	1.15	0.41	3.72	up	-18.68	down	-22.41	down
6''-O-Acetylgenistin	Flavonoids	Isoflavonoids	1.15	0.4	18.6	up	-0.12	down	-18.72	down
Quercetin 3-O-(6''-acetyl-galactoside) 7-O-rhamnoside	Flavonoids	Flavonols	1.15	0.37	-17.54	down	-17.42	down	0.12	up
Delphinidin 3-O-(6''-acetyl-galactoside)	Flavonoids	Anthocyanins	1.15	0.41	17.47	up	-0.12	down	-17.6	down
Quercetin 3-O-glucosyl-xyloside	Flavonoids	Flavonols	1.15	0.4	17.18	up	-0.12	down	-17.31	down
Scopoletin	Other polyphenols	Hydroxycoumarins	1.15	0.38	-4.62	down	4.7	up	9.31	up
Cedrelone	Terpenoids	Limonoids	1.15	0.47	7.02	up	8.69	up	1.68	up
Pallidol	Stilbenes	Stilbenes	1.15	0.42	2.53	up	-6.77	down	-9.31	down
3-Methoxysinensetin	Flavonoids	Flavonols	1.15	0.22	-5.27	down	-2.07	down	3.21	up
Verbascoside	Phenolic acids	Hydroxycinnamic acids	1.15	0.41	22.18	up	18.7	up	-3.48	down
(+)-Gallocatechin 3-O-gallate / (-)-Epigallocatechin 3-O-gallate	Flavonoids	Flavanols	1.15	0.41	20.69	up	-0.15	down	-20.84	down
Malvidin 3,5-O-diglucoside	Flavonoids	Anthocyanins	1.15	0.41	18.42	up	-0.12	down	-18.54	down
11-Oxo-7alpha-obacunol	Terpenoids	Limonoids	1.15	0.35	-7.04	down	10.48	up	17.52	up
Petunidin 3-O-rutinoside / Pelargonidin 3-O-sophoroside	Flavonoids	Anthocyanins	1.15	0.4	20.83	up	17.66	up	-3.16	down
Delphinidin 3-O-feruloyl-glucoside	Flavonoids	Anthocyanins	1.15	0.41	18.31	up	-0.12	down	-18.43	down
Malvidin 3-O-(6''-p-coumaroyl-glucoside)	Flavonoids	Anthocyanins	1.15	0.42	18.48	up	19.22	up	0.74	up
24-Methylcholestanol ferulate	Phenolic acids	Hydroxycinnamic acids	1.15	0.44	21.08	up	-0.12	down	-21.2	down
Amooramide C	Terpenoids	Limonoids	1.15	0.2	2.73	up	2.12	up	-0.61	down
5-Pentacosenylresorcinol	Other polyphenols	Alkylphenols	1.15	0.22	20.6	up	19.71	up	-0.89	down
5-Heneicosylresorcinol	Other polyphenols	Alkylphenols	1.15	0.36	0.6	up	-18.25	down	-18.85	down
Conidendrin	Lignans	Lignans	1.14	0.22	-2.86	down	-1.52	down	1.34	up
Daidzin	Flavonoids	Isoflavonoids	1.14	0.42	-19.07	down	-18.97	down	0.11	up
Poncirin / Didymin	Flavonoids	Flavanones	1.14	0.41	4.35	up	1.42	up	-2.93	down
Syringaresinol	Lignans	Lignans	1.14	0.46	7.21	up	8.77	up	1.56	up
Carnosol	Other polyphenols	Phenolic terpenes	1.14	0.37	-0.06	down	-11.72	down	-11.66	down
6beta,7beta-Epoxy-4beta,5-dihydroxyguaiane	Terpenoids	Limonoids	1.14	0.28	-3.42	down	-1.94	down	1.48	up
Cyanidin	Flavonoids	Anthocyanins	1.14	0.47	3.44	up	-6.6	down	-10.04	down
Nimbolidin E	Terpenoids	Limonoids	1.14	0.4	-2.97	down	-3.07	down	-0.1	down
24-Methyllathosterol ferulate	Phenolic acids	Hydroxycinnamic acids	1.14	0.36	-8.79	down	-2.53	down	6.25	up
Rosmarinic acid	Phenolic acids	Hydroxycinnamic acids	1.14	0.33	-11.43	down	7.2	up	18.62	up
Cyclolariciresinol / Lariciresinol / Isolariciresinol	Lignans	Lignans	1.13	0.43	-1.26	down	-0.22	down	1.04	up
Cedrelone acetate	Terpenoids	Limonoids	1.13	0.44	-0.36	down	-1.24	down	-0.88	down
1-O-Deacetyl-1-O-tigloylohchinolide A	Terpenoids	Limonoids	1.13	0.4	1.32	up	0.31	up	-1.01	down
6beta,7beta-Epoxyguai-4-en-3-one	Terpenoids	Limonoids	1.13	0.3	-16.1	down	-1.41	down	14.7	up
Dihydroquercetin	Flavonoids	Dihydroflavonols	1.13	0.5	8.78	up	5.78	up	-3	down
Gallic acid 3-O-gallate	Phenolic acids	Hydroxybenzoic acids	1.13	0.53	1.79	up	-17.69	down	-19.48	down
Caffeic acid ethyl ester	Phenolic acids	Hydroxycinnamic acids	1.12	0.3	-2.43	down	0.73	up	3.16	up
11-Oxocneorin G	Terpenoids	Limonoids	1.12	0.22	2.87	up	2.49	up	-0.37	down
Glycitin	Flavonoids	Isoflavonoids	1.12	0.52	-8.22	down	-1.91	down	6.31	up
5-Heptadecylresorcinol	Other polyphenols	Alkylphenols	1.12	0.49	9.5	up	5.96	up	-3.54	down
7,4'-Dihydroxyflavone	Flavonoids	Flavones	1.12	0.37	2.96	up	0.83	up	-2.13	down
Cedrelone-22-epoxide	Terpenoids	Limonoids	1.12	0.55	-5.71	down	3.58	up	9.28	up
Petunidin 3,5-O-diglucoside	Flavonoids	Anthocyanins	1.12	0.27	19.6	up	18.5	up	-1.09	down
Naringin 6'-malonate	Flavonoids	Flavanones	1.12	0.5	19.45	up	-0.12	down	-19.57	down
7,3',4'-Trihydroxyflavone / Apigenin / Baicalein	Flavonoids	Flavones	1.12	0.37	0.78	up	0.43	up	-0.35	down
Arbutin	Other polyphenols	Other polyphenols	1.11	0.65	-2.5	down	-20.58	down	-18.08	down
1-O-Deacetyl-1-O-tigloylohchinolide B	Terpenoids	Limonoids	1.11	0.57	-3.18	down	-6.13	down	-2.95	down
1-O-Deacetylohchinolide A	Terpenoids	Limonoids	1.11	0.4	10.24	up	8.58	up	-1.66	down
8-Prenylnaringenin	Flavonoids	Flavanones	1.11	0.28	5.61	up	8.35	up	2.74	up
Phloretin 2'-O-xylosyl-glucoside	Flavonoids	Dihydrochalcones	1.11	0.47	2.95	up	-11.92	down	-14.87	down
Isorhamnetin / Rhamnetin	Flavonoids	Flavonols	1.11	0.57	-18.56	down	-18.47	down	0.1	up
Petunidin 3-O-rhamnoside	Flavonoids	Anthocyanins	1.11	0.55	1.71	up	2.37	up	0.66	up
5-Nonadecylresorcinol	Other polyphenols	Alkylphenols	1.11	0.38	1.29	up	-5.79	down	-7.08	down
Kaempferol 3-O-acetyl-glucoside	Flavonoids	Flavonols	1.1	0.62	18.29	up	-0.15	down	-18.43	down
Quercetin 3-O-acetyl-rhamnoside	Flavonoids	Flavonols	1.1	0.62	18.29	up	-0.15	down	-18.43	down
Apigenin 7-O-(6''-malonyl-apiosyl-glucoside)	Flavonoids	Flavones	1.1	0.25	-17.81	down	0.69	up	18.5	up
p-Anisaldehyde	Other polyphenols	Hydroxybenzaldehydes	1.1	0.5	1.36	up	1.38	up	0.02	up
Gallic acid ethyl ester	Phenolic acids	Hydroxybenzoic acids	1.1	0.42	-2.21	down	-8.44	down	-6.23	down
p-Coumaroyl glycolic acid	Phenolic acids	Hydroxycinnamic acids	1.1	0.55	0.78	up	1.45	up	0.67	up
Anhydro-secoisolariciresinol	Lignans	Lignans	1.1	0.53	-7.69	down	-20.39	down	-12.7	down
Pinoresinol / Matairesinol	Lignans	Lignans	1.09	0.3	-2.45	down	0.85	up	3.29	up
Arctigenin	Lignans	Lignans	1.09	0.25	-16.59	down	-8.6	down	8	up
4-Ethylphenol	Other polyphenols	Alkylphenols	1.09	0.64	-0.36	down	-0.34	down	0.02	up
Nimbolidin D	Terpenoids	Limonoids	1.09	0.48	-15.51	down	-8.61	down	6.9	up
Estragole	Other polyphenols	Hydroxyphenylpropenes	1.09	0.41	2.28	up	-5.94	down	-8.22	down
3,5-Dihydroxybenzoic acid	Phenolic acids	Hydroxybenzoic acids	1.09	0.48	12.67	up	11.75	up	-0.92	down
6''-O-Acetylglycitin	Flavonoids	Isoflavonoids	1.09	0.54	2.41	up	1.3	up	-1.11	down
Naringenin	Flavonoids	Flavanones	1.09	0.57	0.04	up	0.21	up	0.17	up
4-Vinylphenol	Other polyphenols	Alkylphenols	1.08	0.37	-0.18	down	-3.32	down	-3.13	down
(-)-Epigallocatechin / (+)-Gallocatechin	Flavonoids	Flavanols	1.08	0.65	-0.89	down	-1.78	down	-0.9	down
m-Coumaric acid	Phenolic acids	Hydroxycinnamic acids	1.08	0.67	22.29	up	-0.12	down	-22.41	down
o-Coumaric acid	Phenolic acids	Hydroxycinnamic acids	1.08	0.67	22.29	up	-0.12	down	-22.41	down
Pelargonidin 3-O-sambubioside	Flavonoids	Anthocyanins	1.08	0.18	-1.03	down	-0.96	down	0.07	up
Isoobacunoic acid	Terpenoids	Limonoids	1.08	0.77	6.22	up	9.07	up	2.85	up
Episesamin / Sesamin	Lignans	Lignans	1.08	0.33	-1.95	down	0.67	up	2.62	up
3,7-Dimethylquercetin	Flavonoids	Flavonols	1.08	0.54	-20.57	down	-0.57	down	20	up
p-Coumaroyl malic acid	Phenolic acids	Hydroxycinnamic acids	1.07	0.5	-0.04	down	-1.9	down	-1.87	down
Bergapten / Xanthotoxin	Other polyphenols	Furanocoumarins	1.07	0.43	2.68	up	1.43	up	-1.25	down
Phloridzin	Flavonoids	Dihydrochalcones	1.07	0.66	-2.26	down	-2.38	down	-0.11	down
Esculetin	Other polyphenols	Hydroxycoumarins	1.06	0.33	8.08	up	6.79	up	-1.29	down
Piceatannol	Stilbenes	Stilbenes	1.06	0.62	13.7	up	6.1	up	-7.61	down
ohchnolide A	Terpenoids	Limonoids	1.06	0.38	3.33	up	-4.77	down	-8.1	down
p-Coumaric acid	Phenolic acids	Hydroxycinnamic acids	1.06	0.73	2.2	up	-1.14	down	-3.34	down
Esculin	Other polyphenols	Hydroxycoumarins	1.06	0.47	6.91	up	6.5	up	-0.41	down
2,3-Dihydroxy-1-guaiacylpropanone	Other polyphenols	Hydroxybenzoketones	1.05	0.68	6.68	up	8.11	up	1.43	up
Tetramethylscutellarein	Flavonoids	Flavones	1.05	0.53	-8.67	down	-2.12	down	6.55	up
3-Methylcatechol / 4-Methylcatechol	Other polyphenols	Alkylphenols	1.04	0.45	1.92	up	-0.59	down	-2.51	down
Gallic acid	Phenolic acids	Hydroxybenzoic acids	1.03	0.64	1.39	up	0.68	up	-0.7	down
Chicoric acid	Phenolic acids	Hydroxycinnamic acids	1.03	0.66	0.53	up	-18.46	down	-19	down
Caffeoyl aspartic acid	Phenolic acids	Hydroxycinnamic acids	1.02	0.58	0.19	up	-0.41	down	-0.6	down
Cyanidin 3,5-O-diglucoside / Cyanidin 3-O-sophoroside	Flavonoids	Anthocyanins	1.02	0.46	-0.47	down	-18.09	down	-17.61	down
ohchnolide B	Terpenoids	Limonoids	1.02	0.77	2.63	up	4.3	up	1.68	up
6''-O-Acetyldaidzin	Flavonoids	Isoflavonoids	1.02	0.3	-12.49	down	6.56	up	19.06	up
Kaempferol 7-O-glucoside	Flavonoids	Flavonols	1.01	0.49	6.92	up	6.14	up	-0.78	down
Peonidin 3-O-(6''-p-coumaroyl-glucoside)	Flavonoids	Anthocyanins	1.01	0.85	-17.85	down	-17.74	down	0.11	up
Cyanidin 3-O-(6''-caffeoyl-glucoside)	Flavonoids	Anthocyanins	1.01	0.43	-0.86	down	-18.1	down	-17.23	down
Todolactol A	Lignans	Lignans	1.01	0.64	2.13	up	3.29	up	1.17	up
Psoralen	Other polyphenols	Furanocoumarins	1.01	0.74	-18.02	down	1.58	up	19.6	up
Nimbolidin B	Terpenoids	Limonoids	1	0.63	-3.57	down	0.7	up	4.27	up
Nimbolidin F	Terpenoids	Limonoids	1	0.73	-22.81	down	-2.6	down	20.21	up

## Sheet: Table S3
	Correlazioni		Huh-7 - IC50	MCF-7 - IC50	DU-145 - IC50	MRSA3 - %inhibition biofilm	MRSA5 - %inhibition biofilm	MRSA3 - %mature biofilm disruption	MRSA5 - %mature biofilm disruption	MRSA3 - % cat inhibition 0.5xMIC	MRSA5 - % cat inhibition 0.5xMIC	MRSA3 - % cat inhibition 0.25xMIC	MRSA5 - % cat inhibition 0.25xMIC	MRSA5 - killing time H2O2 0.5xMIC	MRSA5 - killing time H2O2 0.25xMIC	MIC - MRSA1	MIC - MRSA2	MIC - MRSA3	MIC - MRSA4	MIC - MRSA5
	Anthocyanins	Correlazione di Pearson	,977**	,976**	,996**	-,968**	-,796*	-,770*	-0.556	-,774*	-,719*	-,911**	-,722*	,989**	,996**	,990**	,989**	,986**	,984**	,986**
		Sign. (a due code)	0	0	0	0	0.01	0.015	0.12	0.014	0.029	0.001	0.028	0	0	0	0	0	0	0
		N	9	9	9	9	9	9	9	9	9	9	9	9	9	9	9	9	9	9
	Other_flavonoids	Correlazione di Pearson	,902**	0.665	,829**	-,872**	-,983**	-,896**	-,903**	-0.261	-0.181	-0.516	-0.176	,868**	,827**	,854**	,863**	,874**	,876**	,874**
		Sign. (a due code)	0.001	0.05	0.006	0.002	0	0.001	0.001	0.497	0.642	0.155	0.651	0.002	0.006	0.003	0.003	0.002	0.002	0.002
		N	9	9	9	9	9	9	9	9	9	9	9	9	9	9	9	9	9	9
	Lignans	Correlazione di Pearson	-0.621	-,877**	-,730*	0.642	0.237	0.311	-0.054	,981**	,976**	,934**	,987**	-,678*	-,733*	-,695*	-,684*	-,667*	-0.663	-,667*
		Sign. (a due code)	0.075	0.002	0.026	0.062	0.539	0.415	0.891	0	0	0	0	0.045	0.025	0.038	0.042	0.05	0.052	0.05
		N	9	9	9	9	9	9	9	9	9	9	9	9	9	9	9	9	9	9
	LMW	Correlazione di Pearson	-0.322	-0.666	-0.459	0.351	-0.103	0.014	-0.366	,917**	,939**	,782*	,945**	-0.392	-0.463	-0.416	-0.4	-0.379	-0.375	-0.379
		Sign. (a due code)	0.398	0.05	0.214	0.354	0.792	0.972	0.333	0.001	0	0.013	0	0.297	0.21	0.266	0.286	0.314	0.32	0.314
		N	9	9	9	9	9	9	9	9	9	9	9	9	9	9	9	9	9	9
	Phenolic_acids	Correlazione di Pearson	-0.44	-0.057	-0.302	0.399	,763*	0.656	,876**	-0.386	-0.459	-0.127	-0.462	-0.371	-0.298	-0.348	-0.364	-0.384	-0.389	-0.384
		Sign. (a due code)	0.236	0.884	0.429	0.288	0.017	0.055	0.002	0.304	0.214	0.745	0.21	0.325	0.436	0.359	0.335	0.308	0.301	0.308
		N	9	9	9	9	9	9	9	9	9	9	9	9	9	9	9	9	9	9
	Stilbenes	Correlazione di Pearson	-0.385	-,703*	-0.513	0.407	-0.026	0.084	-0.299	,920**	,939**	,803**	,942**	-0.451	-0.517	-0.472	-0.458	-0.438	-0.434	-0.438
		Sign. (a due code)	0.306	0.035	0.158	0.277	0.947	0.829	0.435	0	0	0.009	0	0.223	0.154	0.199	0.215	0.238	0.243	0.238
		N	9	9	9	9	9	9	9	9	9	9	9	9	9	9	9	9	9	9
	Limonoids	Correlazione di Pearson	-,996**	-,934**	-,992**	,983**	,878**	,865**	,681*	,670*	0.604	,838**	0.611	-,997**	-,991**	-,995**	-,997**	-,997**	-,997**	-,997**
		Sign. (a due code)	0	0	0	0	0.002	0.003	0.044	0.048	0.085	0.005	0.08	0	0	0	0	0	0	0
		N	9	9	9	9	9	9	9	9	9	9	9	9	9	9	9	9	9	9
	** La correlazione è significativa a livello 0,01 (a due code).
	* La correlazione è significativa a livello 0,05 (a due code).

## Sheet: OPLS-DA valid model
									R2X	0.735
									R2Y	0.998
									Q2	0.976
									M1	SS	DF	MS	F	p	SD
									Total corr.	16	16	1			1
									Regression	15.6401	8	1.95502	43.4598	8.48e-06	1.39822
									Residual	0.35988	8	0.04498			0.212095

## Sheet: Figure S1
		Figure S1: Hierarchical unsupervised clustering analysis heat map built considering the phytochemical profile of the three different extracts of Meliaceae plants under investigation.
